# Supplementary material for: Different dynamics of genome content shuffling among host-specificity groups of the symbiotic actinobacterium Frankia
Source: BMC Genomics. 2014 Jul 19;15(1):609. doi: 10.1186/1471-2164-15-609 (PMC4117964; doi:10.1186/1471-2164-15-609)
Supplement: Supplementary file 4 — Additional file 4: Coverage rates of genes. Microsoft Excel file showing coverage rates of all genes in Alnus, Casuarina and Elaeagnus strains analyzed in this study. (XLSX 2 MB) [file 12864_2013_6303_MOESM4_ESM.xlsx]

## Sheet: Alnus
ID	Protein ID	Begin	End	Length	Frame	Annotation	Coverage rate (%)
							AH1	AHm01	Mru1	Asi1
FRAAL0002	YP_710300.1	424	2028	1605	1	Chromosomal replication initiator protein	97	95	96	97
FRAAL0003	YP_710301.1	1971	2411	441	-3	hypothetical protein	30	33	18	40
IGR|FRAAL0003-FRAAL0004		2412	2855	444			100	100	100	100
FRAAL0004	YP_710302.1	2856	4097	1242	3	DNA polymerase III, beta chain	100	100	100	99
IGR|FRAAL0004-FRAAL0005		4098	4098	1			100	100	100	100
FRAAL0005	YP_710303.1	4099	5235	1137	1	DNA replication and repair protein recF	99	95	100	99
IGR|FRAAL0005-FRAAL0006		5236	5554	319			56	65	46	65
FRAAL0006	YP_710304.1	5555	5941	387	2	conserved hypothetical protein	78	93	87	98
IGR|FRAAL0006-FRAAL0007		5942	6004	63			76	3	13	43
FRAAL0007	YP_710305.1	6005	6178	174	-1	hypothetical protein	55	49	45	29
IGR|FRAAL0007-FRAAL0008		6179	6352	174			99	100	99	100
FRAAL0008	YP_710306.1	6353	8323	1971	2	DNA gyrase subunit B	100	100	100	100
IGR|FRAAL0008-FRAAL0009		8324	8490	167			95	86	89	89
FRAAL0009	YP_710307.1	8491	10995	2505	1	DNA gyrase, subunit A, type II topoisomerase	100	100	100	100
IGR|FRAAL0009-FRAAL0010		10996	11150	155			100	100	100	100
FRAAL0010	YP_710308.1	11151	11954	804	-3	hypothetical protein	63	52	57	58
IGR|FRAAL0010-FRAAL0011		11955	12279	325			87	90	93	90
FRAAL0011	YP_710309.1	12280	12897	618	1	putative membrane protein	78	73	78	74
IGR|FRAAL0011-FRAALtRNA1		12898	12961	64			100	100	100	100
FRAALtRNA1		12962	13035	74	1	Ile tRNA	100	100	100	100
IGR|FRAALtRNA1-FRAAL0012		13036	13084	49			100	88	100	80
FRAAL0012	YP_710310.1	13085	13147	63	2	hypothetical protein	71	89	71	87
IGR|FRAAL0012-FRAAL0013		13148	13327	180			36	16	36	72
FRAAL0013	YP_710311.1	13328	13957	630	-1	hypothetical protein	82	12	80	74
IGR|FRAAL0013-FRAAL0014		13958	14457	500			34	0	19	24
FRAAL0014	YP_710312.1	14458	15384	927	-2	hypothetical protein	83	64	80	77
IGR|FRAAL0014-FRAAL0015		15385	15580	196			99	53	99	84
FRAAL0015	YP_710313.1	15581	15976	396	2	conserved hypothetical protein	100	99	100	100
IGR|FRAAL0015-FRAAL0016		15977	16092	116			67	68	72	21
FRAAL0016	YP_710314.1	16093	16470	378	1	hypothetical protein	94	74	98	83
IGR|FRAAL0016-FRAAL0017		16471	16490	20			0	0	5	0
FRAAL0017	YP_710315.1	16491	16694	204	3	hypothetical protein	86	55	95	35
IGR|FRAAL0017-FRAAL0018		16695	16756	62			100	100	100	95
FRAAL0018	YP_710316.1	16757	16927	171	2	hypothetical protein	99	89	99	98
IGR|FRAAL0018-FRAAL0019		16928	17225	298			82	78	81	69
FRAAL0019	YP_710317.1	17226	17900	675	3	Peptide deformylase 3 (PDF 3) (Polypeptide deformylase 3)	97	94	99	100
IGR|FRAAL0019-FRAAL0020		17901	18111	211			31	28	49	20
FRAAL0020	YP_710318.1	18112	18504	393	-2	hypothetical protein	41	25	58	22
IGR|FRAAL0020-FRAAL0021		18505	18630	126			78	52	67	32
FRAAL0021	YP_710319.1	18631	18843	213	1	hypothetical protein	80	72	89	13
IGR|FRAAL0021-FRAAL0022		18844	19082	239			20	53	41	32
FRAAL0022	YP_710320.1	19083	19700	618	3	conserved hypothetical protein	100	100	99	99
FRAAL0023	YP_710321.1	19683	20939	1257	-3	conserved hypothetical protein	86	80	89	85
FRAAL0024	YP_710322.1	20926	21657	732	-2	putative 3-demethylubiquinone-9 3-O-methyltransferase	100	99	100	98
IGR|FRAAL0024-FRAAL0025		21658	21668	11			100	100	100	100
FRAAL0025	YP_710323.1	21669	23012	1344	-3	putative glycosyl transferase	89	81	91	90
IGR|FRAAL0025-FRAAL0026		23013	23424	412			70	63	58	65
FRAAL0026	YP_710324.1	23425	23775	351	-2	putative organic hydroperoxide resistance protein (partial)	100	98	100	98
IGR|FRAAL0026-FRAAL0027		23776	24008	233			87	91	88	94
FRAAL0027	YP_710325.1	24009	24647	639	3	putative transcriptional regulator (HTH-type)	99	88	97	92
IGR|FRAAL0027-FRAAL0028		24648	25727	1080			18	23	14	26
FRAAL0028	YP_710326.1	25728	26111	384	-3	hypothetical protein	33	14	27	29
IGR|FRAAL0028-FRAAL0029		26112	27038	927			16	19	17	23
FRAAL0029	YP_710327.1	27039	27218	180	-3	hypothetical protein	52	37	57	66
IGR|FRAAL0029-FRAAL0030		27219	27500	282			19	30	0	41
FRAAL0030	YP_710328.1	27501	28742	1242	-3	Putative exported lipase	37	79	32	79
IGR|FRAAL0030-FRAAL0031		28743	29327	585			39	63	42	39
FRAAL0031	YP_710329.1	29328	30245	918	3	conserved hypothetical protein; putative integral membrane protein	83	86	77	93
IGR|FRAAL0031-FRAAL0032		30246	30589	344			76	73	63	69
FRAAL0032	YP_710330.1	30590	30928	339	-1	regulatory protein (P-II) for nitrogen assimilation by glutamine synthetase (ATase)	100	100	100	100
IGR|FRAAL0032-FRAAL0033		30929	31164	236			92	91	86	100
FRAAL0033	YP_710331.1	31165	31638	474	1	Raf kinase inhibitor homologous protein.	97	99	99	95
IGR|FRAAL0033-FRAAL0034		31639	31901	263			73	72	73	70
FRAAL0034	YP_710332.1	31902	32882	981	3	conserved hypothetical alanine-rich protein	96	93	94	96
FRAAL0035	YP_710333.1	32849	34873	2025	-1	Putative ATP-binding protein (partial match)	92	92	93	89
IGR|FRAAL0035-FRAAL0036		34874	34956	83			98	93	87	83
FRAAL0036	YP_710334.1	34957	36459	1503	-2	putative integral membrane protein	98	100	98	99
IGR|FRAAL0036-FRAAL0037		36460	36535	76			64	86	78	75
FRAAL0037	YP_710335.1	36536	37918	1383	-1	hypothetical protein; putative membrane protein	83	86	79	87
FRAAL0038	YP_710336.1	37915	38712	798	-2	hypothetical protein; putative signal peptide	57	31	29	55
IGR|FRAAL0038-FRAAL0039		38713	38781	69			100	100	100	100
FRAAL0039	YP_710337.1	38782	39195	414	-2	hypothetical protein	94	94	94	99
IGR|FRAAL0039-FRAAL0040		39196	39208	13			100	100	100	100
FRAAL0040	YP_710338.1	39209	41962	2754	-1	hypothetical protein	69	62	67	62
FRAAL0041	YP_710339.1	41941	42009	69	1	hypothetical protein	100	100	100	100
IGR|FRAAL0041-FRAAL0042		42010	42148	139			100	100	100	100
FRAAL0042	YP_710340.1	42149	42601	453	-1	hypothetical protein	62	59	73	58
FRAAL0043	YP_710341.1	42546	42821	276	3	hypothetical protein; putative signal peptide; DNA binding and excisionase domains	79	71	69	66
IGR|FRAAL0043-FRAAL0044		42822	42931	110			68	49	42	55
FRAAL0044	YP_710342.1	42932	43630	699	2	hypothetical protein; putative signal peptide	65	59	64	65
IGR|FRAAL0044-FRAAL0045		43631	43636	6			0	100	100	100
FRAAL0045	YP_710343.1	43637	44632	996	2	putative secreted transglycosylase	97	98	98	100
IGR|FRAAL0045-FRAAL0046		44633	44681	49			76	29	29	20
FRAAL0046	YP_710344.1	44682	44807	126	-3	hypothetical protein	100	100	100	100
IGR|FRAAL0046-FRAAL0047		44808	44836	29			100	100	100	100
FRAAL0047	YP_710345.1	44837	45181	345	-1	hypothetical protein	83	90	89	87
IGR|FRAAL0047-FRAAL0048		45182	45217	36			100	47	47	78
FRAAL0048	YP_710346.1	45218	46777	1560	-1	hypothetical protein; putative lipoprotein	88	86	92	91
IGR|FRAAL0048-FRAAL0049		46778	46895	118			53	55	58	63
FRAAL0049	YP_710347.1	46896	47081	186	-3	hypothetical protein	39	15	19	35
FRAAL0050	YP_710348.1	47078	49375	2298	-1	putative Protein serine/threonine kinase	75	75	80	16
IGR|FRAAL0050-FRAAL0051		49376	49524	149			49	62	41	38
FRAAL0051	YP_710349.1	49525	52224	2700	-2	putative serine/threonine-protein kinase (partial match)	91	82	92	91
IGR|FRAAL0051-FRAAL0052		52225	52525	301			100	100	100	100
FRAAL0052	YP_710351.1	52526	54223	1698	2	glucosephosphate isomerase	97	98	98	98
IGR|FRAAL0052-FRAAL0053		54224	54327	104			92	63	95	96
FRAAL0053	YP_710352.1	54328	54669	342	1	putative Anti-sigma-B factor antagonist (Anti-anti-sigma-B factor)	90	91	94	91
IGR|FRAAL0053-FRAAL0054		54670	54709	40			35	83	28	0
FRAAL0054	YP_710353.1	54710	55165	456	-1	hypothetical protein; putative signal peptide	64	64	63	64
IGR|FRAAL0054-FRAAL0055		55166	55221	56			100	100	100	100
FRAAL0055	YP_710354.1	55222	55422	201	1	hypothetical protein	100	100	100	100
FRAAL0056	YP_710355.1	55367	55690	324	2	hypothetical protein	95	96	93	99
IGR|FRAAL0056-FRAAL0057		55691	55727	37			22	27	41	19
FRAAL0057	YP_710356.1	55728	58931	3204	-3	putative adenylate cyclase	97	94	98	98
IGR|FRAAL0057-FRAAL0058		58932	59113	182			82	100	74	78
FRAAL0058	YP_710357.1	59114	59794	681	-1	hypothetical protein; putative membrane protein	98	98	89	89
IGR|FRAAL0058-FRAAL0059		59795	59828	34			100	100	100	100
FRAAL0059	YP_710358.1	59829	60704	876	-3	putative ABC transporter ATP-binding protein	83	82	77	88
IGR|FRAAL0059-FRAAL0060		60705	60825	121			94	71	94	84
FRAAL0060	YP_710359.1	60826	61296	471	-2	putative transcription regulator protein	97	95	99	95
IGR|FRAAL0060-FRAAL0061		61297	61386	90			94	100	96	100
FRAAL0061	YP_710360.1	61387	62049	663	1	putative NADH oxidase/flavin reductase (partial match)	81	76	77	77
FRAAL0062	YP_710361.1	62050	63537	1488	1	Drug resistance transporter, EmrB/QacA family	95	26	95	34
FRAAL0063	YP_710362.1	63530	63925	396	-1	hypothetical protein; putative signal peptide	70	77	62	74
IGR|FRAAL0063-FRAL0065		63926	64121	196			36	60	14	30
FRAL0065	YP_710363.1	64122	64469	348	3	conserved hypothetical protein	70	33	71	56
IGR|FRAL0065-FRAAL0064		64470	64596	127			59	23	49	2
FRAAL0064	YP_710364.1	64597	68505	3909	-2	conserved hypothetical protein; putative membrane protein	79	75	77	78
IGR|FRAAL0064-FRAAL0066		68506	68519	14			100	100	100	100
FRAAL0066	YP_710365.1	68520	70523	2004	3	acyl-CoA dehydrogenase	98	95	94	95
IGR|FRAAL0066-FRAAL0067		70524	70662	139			97	77	78	68
FRAAL0067	YP_710366.1	70663	71043	381	1	hypothetical protein; putative signal peptide	91	100	84	88
IGR|FRAAL0067-FRAAL0068		71044	71169	126			46	54	46	39
FRAAL0068	YP_710367.1	71170	71406	237	-2	hypothetical protein	100	92	100	100
IGR|FRAAL0068-FRAAL0069		71407	71526	120			100	100	100	100
FRAAL0069	YP_710368.1	71527	73140	1614	-2	dihydrolipoamide acyltransferase component	79	79	76	78
IGR|FRAAL0069-FRAAL0070		73141	73171	31			100	100	100	100
FRAAL0070	YP_710369.1	73172	74245	1074	-1	Pyruvate dehydrogenase E1 component, beta subunit	98	96	97	100
IGR|FRAAL0070-FRAAL0071		74246	74363	118			55	65	49	53
FRAAL0071	YP_710370.1	74364	75659	1296	-3	Pyruvate dehydrogenase E1 component, alpha subunit	84	85	89	83
IGR|FRAAL0071-FRAAL0072		75660	75764	105			94	100	88	97
FRAAL0072	YP_710371.1	75765	76694	930	3	conserved hypothetical protein	100	96	99	94
IGR|FRAAL0072-FRAAL0073		76695	76872	178			67	69	70	64
FRAAL0073	YP_710372.1	76873	78090	1218	1	hypothetical protein; putative signal peptide	82	82	87	88
IGR|FRAAL0073-FRAAL0074		78091	78199	109			0	0	9	0
FRAAL0074	YP_710373.1	78200	78595	396	-1	putative metal uptake regulation protein	90	93	96	94
IGR|FRAAL0074-FRAAL0075		78596	79062	467			32	49	39	40
FRAAL0075	YP_710374.1	79063	79476	414	1	conserved hypothetical protein	99	86	95	86
IGR|FRAAL0075-FRAAL0076		79477	79517	41			51	98	51	78
FRAAL0076	YP_710375.1	79518	80222	705	3	hypothetical protein; putative signal peptide	64	77	68	84
FRAAL0077	YP_710376.1	80179	81807	1629	-2	hypothetical protein; putative membrane protein	81	82	77	86
IGR|FRAAL0077-FRAAL0078		81808	81865	58			69	91	69	97
FRAAL0078	YP_710377.1	81866	83080	1215	-1	putative aspartate aminotransferase	98	100	100	98
FRAAL0079	YP_710378.1	83081	83965	885	-1	putative Manganese ABC transporter, permease protein	98	92	97	93
FRAAL0080	YP_710379.1	83962	84774	813	-2	putative Manganese transport system membrane protein	99	97	98	98
IGR|FRAAL0080-FRAAL0081		84775	84809	35			100	100	100	94
FRAAL0081	YP_710380.1	84810	85568	759	-3	Manganese transport system ATP-binding protein	89	98	94	96
IGR|FRAAL0081-FRAAL0082		85569	85611	43			100	100	100	100
FRAAL0082	YP_710381.1	85612	86118	507	-2	hypothetical protein; putative lipoprotein	89	69	81	86
IGR|FRAAL0082-FRAAL0083		86119	86189	71			44	11	42	39
FRAAL0083	YP_710382.1	86190	86753	564	-3	hypothetical protein; putative signal peptide	93	80	89	66
IGR|FRAAL0083-FRAAL0084		86754	86801	48			100	100	100	100
FRAAL0084	YP_710383.1	86802	87359	558	-3	hypothetical protein	83	87	83	88
IGR|FRAAL0084-FRAAL0085		87360	87780	421			89	83	88	90
FRAAL0085	YP_710384.1	87781	88122	342	1	conserved hypothetical protein	98	92	100	100
FRAAL0086	YP_710385.1	88101	88379	279	-3	hypothetical protein	100	100	99	100
IGR|FRAAL0086-FRAAL0088		88380	88595	216			96	86	97	75
FRAAL0088	YP_710386.1	88596	89819	1224	-3	hypothetical protein	65	67	56	72
IGR|FRAAL0088-FRAAL0089		89820	90235	416			33	31	33	32
FRAAL0089	YP_710387.1	90236	90880	645	-1	two-component system response regulator	92	93	97	100
IGR|FRAAL0089-FRAAL0090		90881	91200	320			91	88	73	96
FRAAL0090	YP_710388.1	91201	91689	489	1	hypothetical protein	57	73	63	67
IGR|FRAAL0090-FRAAL0091		91690	91836	147			98	78	93	100
FRAAL0091	YP_710389.1	91837	92493	657	1	conserved hypothetical protein	91	89	90	76
IGR|FRAAL0091-FRAAL0092		92494	92497	4			100	100	100	100
FRAAL0092	YP_710390.1	92498	94207	1710	2	putative transport integral membrane protein; putative Copper resistance domain	87	89	86	92
IGR|FRAAL0092-FRAAL0093		94208	94217	10			100	30	100	100
FRAAL0093	YP_710391.1	94218	95675	1458	-3	putative RNA polymerase sigma factor	73	64	69	72
IGR|FRAAL0093-FRAAL0094		95676	96155	480			88	75	86	72
FRAAL0094	YP_710392.1	96156	97274	1119	-3	putative serine protease, heat shock protein	96	92	97	98
IGR|FRAAL0094-FRAAL0095		97275	98017	743			78	63	70	74
FRAAL0095	YP_710393.1	98018	98413	396	-1	mechanosensitive channel	100	98	97	100
IGR|FRAAL0095-FRAAL0096		98414	99291	878			63	33	54	53
FRAAL0096	YP_710394.1	99292	100632	1341	1	hypothetical protein; putative IMP dehydrogenase / GMP reductase domain	71	59	69	68
IGR|FRAAL0096-FRAAL0098		100633	100645	13			100	15	100	54
FRAAL0098	YP_710395.1	100646	101668	1023	-1	putative LpqP (Hydrolase/esterase)	90	81	87	87
IGR|FRAAL0098-FRAAL0099		101669	101818	150			96	100	97	99
FRAAL0099	YP_710396.1	101819	102166	348	-1	hypothetical protein; putative coiled-coil domain	86	95	89	94
IGR|FRAAL0099-FRAAL0100		102167	102451	285			93	96	89	92
FRAAL0100	YP_710397.1	102452	103693	1242	-1	hypothetical protein; putative membrane protein	80	76	73	75
IGR|FRAAL0100-FRAAL0101		103694	103798	105			90	95	84	90
FRAAL0101	YP_710398.1	103799	105154	1356	2	Deoxyribodipyrimidine photolyase (DNA photolyase) (Photoreactivating enzyme)	91	89	90	93
IGR|FRAAL0101-FRAAL0102		105155	105684	530			48	52	54	66
FRAAL0102	YP_710399.1	105685	106200	516	1	Putative DNA polymerase related protein (partial)	90	93	89	92
IGR|FRAAL0102-FRAAL0103		106201	106260	60			8	3	7	47
FRAAL0103	YP_710400.1	106261	107028	768	-2	hypothetical protein; putative signal peptide	98	97	98	99
FRAAL0104	YP_710401.1	107025	107555	531	-3	hypothetical protein; putative signal peptide	87	85	92	94
IGR|FRAAL0104-FRAAL0105		107556	107967	412			94	76	78	79
FRAAL0105	YP_710402.1	107968	108462	495	-2	hypothetical protein	42	36	35	17
IGR|FRAAL0105-FRAAL0106		108463	108691	229			0	0	0	22
FRAAL0106	YP_710403.1	108692	109417	726	-1	pyridoxine 5'-phosphate oxidase	79	83	83	84
IGR|FRAAL0106-FRAAL0107		109418	109447	30			100	37	33	70
FRAAL0107	YP_710404.1	109448	109834	387	-1	hypothetical protein	97	96	92	99
IGR|FRAAL0107-FRAAL0109		109835	110276	442			83	83	81	88
FRAAL0109	YP_710405.1	110277	111386	1110	3	citrate synthase 2	98	96	99	96
FRAAL0110	YP_710406.1	111379	112503	1125	1	phosphoserine aminotransferase (PSAT)	96	90	96	95
IGR|FRAAL0110-FRAAL0111		112504	112622	119			59	26	3	82
FRAAL0111	YP_710407.1	112623	113990	1368	-3	citrate synthase	100	99	99	100
FRAAL0112	YP_710408.1	113966	114151	186	-1	hypothetical protein	100	100	100	100
IGR|FRAAL0112-FRAAL0113		114152	114261	110			94	100	90	85
FRAAL0113	YP_710409.1	114262	115032	771	-2	Putative two-component system response regulator (partial match)	92	88	92	93
IGR|FRAAL0113-FRAAL0114		115033	115165	133			22	44	24	22
FRAAL0114	YP_710410.1	115166	116932	1767	-1	hypothetical protein; putative membrane protein	94	92	91	95
IGR|FRAAL0114-FRAAL0115		116933	117065	133			100	89	100	100
FRAAL0115	YP_710411.1	117066	117680	615	3	Putative MarR-family transcriptional regulator	93	95	97	96
IGR|FRAAL0115-FRAAL0116		117681	117727	47			2	6	4	15
FRAAL0116	YP_710412.1	117728	118720	993	-1	hypothetical protein	97	96	94	100
IGR|FRAAL0116-FRAAL0117		118721	118876	156			83	88	85	100
FRAAL0117	YP_710413.1	118877	119098	222	2	conserved hypothetical protein; putative transcriptional regulator	100	100	100	100
IGR|FRAAL0117-FRAAL0118		119099	119101	3			100	100	100	100
FRAAL0118	YP_710414.1	119102	119701	600	2	hypothetical protein	73	54	69	67
IGR|FRAAL0118-FRAAL0119		119702	119715	14			100	100	100	100
FRAAL0119	YP_710415.1	119716	120345	630	1	hypothetical protein	74	53	71	73
IGR|FRAAL0119-FRAAL0120		120346	120354	9			0	0	67	67
FRAAL0120	YP_710416.1	120355	120660	306	-2	putative glnR family transcriptional regulatory protein	100	98	98	100
IGR|FRAAL0120-FRAAL0121		120661	120912	252			79	77	64	76
FRAAL0121	YP_710417.1	120913	121434	522	1	hypothetical protein	60	45	59	55
IGR|FRAAL0121-FRAAL0122		121435	121532	98			100	98	100	100
FRAAL0122	YP_710418.1	121533	122726	1194	3	putative deacetylase; putative P-loop containing nucleoside triphosphate hydrolase domain	59	50	57	69
IGR|FRAAL0122-FRAAL0124		122727	123036	310			40	28	24	21
FRAAL0124	YP_710419.1	123037	123621	585	-2	putative chitin-binding protein (partial match)	99	89	99	96
IGR|FRAAL0124-FRAAL0125		123622	123827	206			46	52	45	50
FRAAL0125	YP_710420.1	123828	124115	288	3	hypothetical protein	95	89	94	93
IGR|FRAAL0125-FRAAL0126		124116	124129	14			79	57	29	93
FRAAL0126	YP_710421.1	124130	127813	3684	-1	Putative heat shock protein, hsp90-family	85	81	77	82
IGR|FRAAL0126-FRAAL0127		127814	127929	116			46	51	41	77
FRAAL0127	YP_710422.1	127930	128742	813	1	conserved hypothetical protein	72	67	77	80
IGR|FRAAL0127-FRAAL0128		128743	128903	161			100	80	97	100
FRAAL0128	YP_710423.1	128904	130721	1818	3	Amidophosphoribosyltransferase precursor (Glutamine phosphoribosylpyrophosphate amidotransferase) (ATASE) (GPATase)	93	90	91	92
FRAAL0129	YP_710424.1	130718	131944	1227	2	phosphoribosylaminoimidazole synthetase (AIR synthetase)	91	82	86	85
IGR|FRAAL0129-FRAAL0130		131945	132069	125			22	44	26	34
FRAAL0130	YP_710425.1	132070	132306	237	1	hypothetical protein; putative signal peptide	19	0	0	0
IGR|FRAAL0130-FRAAL0131		132307	132546	240			59	56	53	56
FRAAL0131	YP_710426.1	132547	132753	207	-2	conserved hypothetical protein	100	100	100	100
IGR|FRAAL0131-FRAAL0132		132754	133107	354			78	71	75	69
FRAAL0132	YP_710427.1	133108	134178	1071	-2	Valine dehydrogenase (ValDH)	90	89	95	94
IGR|FRAAL0132-FRAAL0133		134179	134430	252			91	86	92	90
FRAAL0133	YP_710428.1	134431	135324	894	1	hypothetical protein	97	89	94	95
IGR|FRAAL0133-FRAAL0134		135325	135533	209			100	100	100	100
FRAAL0134	YP_710429.1	135534	135683	150	3	Putative DNA-binding protein (partial)	100	100	100	100
IGR|FRAAL0134-FRAAL0135		135684	136267	584			89	77	88	85
FRAAL0135	YP_710430.1	136268	137131	864	2	hypothetical protein	79	80	73	86
IGR|FRAAL0135-FRAALtRNA2		137132	137249	118			97	92	100	100
FRAALtRNA2		137250	137322	73	1	Glu tRNA	100	100	100	100
IGR|FRAALtRNA2-FRAAL0137		137323	137458	136			6	4	4	4
FRAAL0137	YP_710431.1	137459	137626	168	-1	hypothetical protein	0	0	0	0
IGR|FRAAL0137-FRAAL0138		137627	137630	4			0	0	0	0
FRAAL0138	YP_710432.1	137631	138053	423	-3	Hypothetical protein	0	15	0	6
FRAAL0140	YP_710433.1	137956	138375	420	-2	Putative HTH-type transcriptional regulator	0	0	0	0
IGR|FRAAL0140-FRAAL0141		138376	138427	52			0	0	0	0
FRAAL0141	YP_710434.1	138428	138769	342	-1	hypothetical protein	8	0	0	9
FRAAL0142	YP_710435.1	138766	139257	492	-2	hypothetical protein	0	0	0	0
IGR|FRAAL0142-FRAAL0143		139258	139477	220			2	11	2	11
FRAAL0143	YP_710436.1	139478	140227	750	-1	hypothetical protein; putative membrane protein; putative permease of ABC transporter	100	58	100	100
IGR|FRAAL0143-FRAAL0144		140228	140328	101			85	21	84	61
FRAAL0144	YP_710437.1	140329	140775	447	-2	Putative ABC-transport protein, ATP-binding component	100	26	100	100
IGR|FRAAL0144-FRAAL0146		140776	141419	644			99	47	100	86
FRAAL0146	YP_710438.1	141420	142196	777	3	Putative DNA-binding protein	100	52	100	98
IGR|FRAAL0146-FRAAL0147		142197	142223	27			100	0	100	30
FRAAL0147	YP_710439.1	142224	143021	798	-3	conserved hypothetical protein; putative S-adenosyl-L-methionine-dependent methyltransferase domain	100	62	100	100
IGR|FRAAL0147-FRAAL0148		143022	143132	111			99	49	88	76
FRAAL0148	YP_710440.1	143133	144206	1074	-3	hypothetical protein	100	68	100	100
IGR|FRAAL0148-FRAAL0149		144207	144322	116			97	0	97	91
FRAAL0149	YP_710441.1	144323	144637	315	-1	Putative transposase	100	25	100	78
IGR|FRAAL0149-FRAAL0150		144638	145089	452			59	13	62	54
FRAAL0150	YP_710442.1	145090	145392	303	-2	Putative dehydrogenase; putative signal peptide	35	47	45	23
IGR|FRAAL0150-FRAAL0151		145393	145402	10			100	100	100	0
FRAAL0151	YP_710443.1	145403	145675	273	-1	hypothetical protein; putative signal peptide	3	16	3	0
IGR|FRAAL0151-FRAAL0152		145676	145887	212			17	0	4	0
FRAAL0152	YP_710444.1	145888	146715	828	1	conserved hypothetical protein; putative S-adenosyl-L-methionine-dependent methyltransferase domain	99	96	99	96
IGR|FRAAL0152-FRAAL0153		146716	146784	69			100	72	83	28
FRAAL0153	YP_710445.1	146785	147303	519	1	Putative RNA polymerase ECF-subfamily sigma factor	98	93	98	93
FRAAL0154	YP_710446.1	147300	147914	615	3	Methylated-DNA--protein-cysteine methyltransferase (6-O-methylguanine-DNA methyltransferase) (O-6-methylguanine-DNA-alkyltransferase)	97	86	97	100
IGR|FRAAL0154-FRAAL0155		147915	148082	168			48	7	52	90
FRAAL0155	YP_710447.1	148083	148817	735	3	putative short chain oxidoreductase	85	81	85	96
IGR|FRAAL0155-FRAAL0156		148818	148971	154			67	31	71	65
FRAAL0156	YP_710448.1	148972	152301	3330	1	putative NAD-specific glutamate dehydrogenase (NAD-GDH)	96	40	96	98
IGR|FRAAL0156-FRAAL0157		152302	152378	77			74	19	49	39
FRAAL0157	YP_710449.1	152379	153347	969	3	putative integral membrane protein; putative transcription factor	92	87	88	97
IGR|FRAAL0157-FRAAL0158		153348	153450	103			100	92	100	100
FRAAL0158	YP_710450.1	153451	154317	867	1	hypothetical protein	98	95	98	95
IGR|FRAAL0158-FRAAL0159		154318	154346	29			38	0	52	28
FRAAL0159	YP_710451.1	154347	154592	246	-3	hypothetical protein	98	38	99	100
IGR|FRAAL0159-FRAAL0160		154593	154654	62			100	84	100	100
FRAAL0160	YP_710452.1	154655	154915	261	-1	hypothetical protein	100	45	99	100
IGR|FRAAL0160-FRAAL0161		154916	155118	203			99	74	98	100
FRAAL0161	YP_710453.1	155119	155913	795	1	putative dioxygenase	100	96	100	99
IGR|FRAAL0161-FRAAL0162		155914	156045	132			72	61	73	0
FRAAL0162	YP_710454.1	156046	157254	1209	-2	putative integral membrane protein	93	85	92	93
IGR|FRAAL0162-FRAAL0163		157255	157688	434			60	58	36	45
FRAAL0163	YP_710455.1	157689	158666	978	-3	Manganese ABC transporter	95	94	94	96
IGR|FRAAL0163-FRAAL0164		158667	158746	80			99	61	61	68
FRAAL0164	YP_710456.1	158747	159802	1056	-1	Peptidyl-arginine deiminase	91	88	88	95
IGR|FRAAL0164-FRAAL0165		159803	159975	173			63	59	53	61
FRAAL0165	YP_710457.1	159976	161013	1038	1	Beta-ureidopropionase (Beta-alanine synthase) (N-carbamoyl-beta-alanine amidohydrolase)	92	92	84	85
IGR|FRAAL0165-FRAAL0166		161014	161098	85			45	0	54	100
FRAAL0166	YP_710458.1	161099	161782	684	2	conserved hypothetical protein; putative membrane protein	75	25	61	85
IGR|FRAAL0166-FRAAL0167		161783	162044	262			87	23	78	86
FRAAL0167	YP_710459.1	162045	162266	222	3	hypothetical protein	67	34	77	76
IGR|FRAAL0167-FRAAL0168		162267	162406	140			71	44	59	88
FRAAL0168	YP_710460.1	162407	163720	1314	2	hypothetical protein; putative signal peptide; putative Dyp-type peroxidase domain	83	63	77	86
IGR|FRAAL0168-FRAAL0169		163721	163779	59			19	8	19	15
FRAAL0169	YP_710461.1	163780	164418	639	-2	hypothetical protein; putative Esterase/acetylhydrolase domains	98	100	93	99
IGR|FRAAL0169-FRAAL0170		164419	164783	365			82	81	75	72
FRAAL0170	YP_710462.1	164784	166976	2193	-3	putative integral membrane protein	94	93	92	92
IGR|FRAAL0170-FRAAL0171		166977	167088	112			54	46	54	46
FRAAL0171	YP_710463.1	167089	167523	435	-2	conserved hypothetical protein; putative cyclase/dehydrase domains	100	100	100	100
IGR|FRAAL0171-FRAAL0172		167524	167873	350			84	62	71	63
FRAAL0172	YP_710464.1	167874	171476	3603	-3	B12-dependent homocysteine-N5-methyltetrahydrofolate transmethylase	100	97	99	98
IGR|FRAAL0172-FRAAL0173		171477	171731	255			100	71	99	82
FRAAL0173	YP_710465.1	171732	172211	480	3	hypothetical protein	94	80	82	84
IGR|FRAAL0173-FRAAL0174		172212	172319	108			25	0	25	23
FRAAL0174	YP_710466.1	172320	173051	732	-3	Putative phosphoglycerate mutase 2 protein	85	71	79	81
IGR|FRAAL0174-FRAAL0175		173052	173058	7			57	0	100	0
FRAAL0175	YP_710467.1	173059	173580	522	-2	putative transcriptional regulator	99	94	100	94
IGR|FRAAL0175-FRAAL0176		173581	173758	178			78	72	74	77
FRAAL0176	YP_710468.1	173759	175267	1509	-1	putative membrane transport protein	90	94	92	94
IGR|FRAAL0176-FRAAL0177		175268	175623	356			57	63	50	65
FRAAL0177	YP_710469.1	175624	177327	1704	-2	Putative transcriptional regulator (GntR-family)	84	82	81	84
IGR|FRAAL0177-FRAALtRNA3		177328	177988	661			61	68	63	69
FRAALtRNA3		177989	178063	75	1	Asp tRNA	100	100	100	100
IGR|FRAALtRNA3-FRAALtRNA4		178064	178114	51			100	100	100	100
FRAALtRNA4		178115	178191	77	1	Phe tRNA	100	100	100	100
IGR|FRAALtRNA4-FRAAL0180		178192	178530	339			71	37	47	79
FRAAL0180	YP_710470.1	178531	178674	144	-2	hypothetical protein	30	0	100	29
FRAAL0181	YP_710471.1	178590	178976	387	-3	hypothetical protein	23	7	99	6
IGR|FRAAL0181-FRAAL0182		178977	179080	104			0	0	100	0
FRAAL0182	YP_710472.1	179081	180004	924	2	putative oxidoreductase	17	11	99	14
FRAAL0183	YP_710473.1	179964	180788	825	3	putative enoyl-CoA hydratase-isomerase	15	19	100	37
IGR|FRAAL0183-FRAAL0184		180789	180812	24			0	8	100	0
FRAAL0184	YP_710474.1	180813	181424	612	-3	hypothetical protein; putative Thioesterase superfamily	14	16	100	5
IGR|FRAAL0184-FRAAL0185		181425	181536	112			0	15	100	0
FRAAL0185	YP_710475.1	181537	182685	1149	1	putative NADH-dependent flavin oxidoreductase	11	5	100	11
FRAAL0186	YP_710476.1	182682	183179	498	3	hypothetical protein	10	10	100	16
FRAAL0187	YP_710477.1	183176	183766	591	2	putative Transcriptional regulator	7	16	100	29
IGR|FRAAL0187-FRAAL0188		183767	183835	69			0	59	100	43
FRAAL0188	YP_710478.1	183836	184108	273	-1	hypothetical protein	0	8	100	11
IGR|FRAAL0188-FRAAL0189		184109	184164	56			0	0	100	0
FRAAL0189	YP_710479.1	184165	185880	1716	1	2,3-dihydroxybenzoate-AMP ligase	21	21	100	32
IGR|FRAAL0189-FRAAL0190		185881	185920	40			0	0	100	0
FRAAL0190	YP_710480.1	185921	187084	1164	2	hypothetical protein; putative Thiolase-like domain	21	18	100	18
IGR|FRAAL0190-FRAAL0191		187085	187149	65			54	17	57	8
FRAAL0191	YP_710481.1	187150	187554	405	1	hypothetical protein	37	21	100	23
FRAAL0192	YP_710482.1	187551	188306	756	3	Putative short-chain type dehydrogenase/reductase	0	24	100	37
IGR|FRAAL0192-FRAAL0193		188307	188340	34			0	0	100	0
FRAAL0193	YP_710483.1	188341	189117	777	1	putative Enoyl-CoA hydratase	13	10	100	40
IGR|FRAAL0193-FRAAL0194		189118	189176	59			0	0	100	0
FRAAL0194	YP_710484.1	189177	189869	693	3	putative short chain dehydrogenase/reductase	0	7	100	10
IGR|FRAAL0194-FRAAL0195		189870	189952	83			0	0	100	100
FRAAL0195	YP_710485.1	189953	190732	780	2	Hydantoin racemase	13	6	100	46
IGR|FRAAL0195-FRAAL0196		190733	190759	27			85	0	100	100
FRAAL0196	YP_710486.1	190760	191938	1179	2	putative acyl-CoA dehydrogenase	27	15	100	56
FRAAL0197	YP_710487.1	191935	193104	1170	1	putative Acyl-CoA dehydrogenase	6	12	100	21
IGR|FRAAL0197-FRAAL0198		193105	193281	177			47	0	100	44
FRAAL0198	YP_710488.1	193282	195591	2310	1	putative transcriptional regulator	12	8	100	14
IGR|FRAAL0198-FRAAL0199		195592	195725	134			0	35	98	0
FRAAL0199	YP_710489.1	195726	196838	1113	-3	Alcohol dehydrogenase	13	18	100	31
IGR|FRAAL0199-FRAAL0200		196839	196888	50			72	36	100	0
FRAAL0200	YP_710490.1	196889	198448	1560	-1	NAD+-dependent aldehyde dehydrogenase	23	16	98	35
IGR|FRAAL0200-FRAAL0201		198449	198510	62			18	21	100	44
FRAAL0201	YP_710491.1	198511	199740	1230	-2	Putative cytochrome P450 reductase	59	26	100	54
IGR|FRAAL0201-FRAAL0202		199741	200170	430			100	43	100	21
FRAAL0202	YP_710492.1	200171	200353	183	-1	hypothetical protein	97	53	100	14
IGR|FRAAL0202-FRAAL0203		200354	200423	70			93	0	100	0
FRAAL0203	YP_710493.1	200424	201338	915	3	hypothetical protein	14	15	100	28
IGR|FRAAL0203-FRAAL0204		201339	201378	40			88	65	100	28
FRAAL0204	YP_710494.1	201379	202896	1518	1	high-affinity D-ribose transport protein (ABC superfamily, atp_bind)	8	19	100	20
FRAAL0205	YP_710495.1	202893	203915	1023	3	high-affinity D-ribose transport protein (ABC superfamily, membrane)	31	17	100	28
IGR|FRAAL0205-FRAAL0206		203916	204060	145			10	0	10	0
FRAAL0206	YP_710496.1	204061	204468	408	-2	conserved hypothetical protein	13	0	13	19
FRAAL0207	YP_710497.1	204465	204701	237	-3	conserved hypothetical protein	0	0	0	86
IGR|FRAAL0207-FRAAL0208		204702	204751	50			0	0	0	0
FRAAL0208	YP_710498.1	204752	204922	171	-1	hypothetical protein	15	15	30	0
IGR|FRAAL0208-FRAALtRNA5		204923	204977	55			62	0	0	0
FRAALtRNA5		204978	205048	71	1	Xaa tRNA	56	48	73	61
IGR|FRAALtRNA5-FRAAL0209		205049	205277	229			11	11	12	18
FRAAL0209	YP_710499.1	205278	205745	468	-3	hypothetical protein	21	5	0	0
FRAAL0210	YP_710500.1	205524	206102	579	3	hypothetical protein	20	19	4	4
IGR|FRAAL0210-FRAAL0211		206103	206287	185			0	8	8	10
FRAAL0211	YP_710501.1	206288	206485	198	2	hypothetical protein	0	13	6	7
FRAAL0212	YP_710502.1	206485	206685	201	1	conserved hypothetical protein	0	0	0	12
FRAAL0213	YP_710503.1	206619	206813	195	-3	hypothetical protein	0	0	0	0
IGR|FRAAL0213-FRAAL0214		206814	207228	415			13	6	13	13
FRAAL0214	YP_710504.1	207229	208632	1404	1	conserved hypothetical protein	33	9	28	5
IGR|FRAAL0214-FRAAL0215		208633	208637	5			0	0	0	0
FRAAL0215	YP_710505.1	208638	209723	1086	-3	hypothetical protein	89	20	89	5
IGR|FRAAL0215-FRAAL0216		209724	209774	51			61	37	59	0
FRAAL0216	YP_710506.1	209775	210017	243	-3	Resolvase	0	0	7	18
IGR|FRAAL0216-FRAAL0217		210018	210055	38			0	0	18	53
FRAAL0217	YP_710507.1	210056	210211	156	-1	hypothetical protein	64	0	64	3
IGR|FRAAL0217-FRAAL0218		210212	210822	611			75	16	75	8
FRAAL0218	YP_710508.1	210823	211404	582	1	hypothetical protein	74	18	62	13
FRAAL0219	YP_710509.1	211401	213494	2094	3	hypothetical protein; putative membrane protein; putative coiled-coil domain	68	21	65	18
FRAAL0220	YP_710510.1	213491	214198	708	2	putative reductase radical activating protein	79	13	83	13
IGR|FRAAL0220-FRAAL0221		214199	214308	110			37	0	44	75
FRAAL0221	YP_710511.1	214309	215790	1482	1	conserved hypothetical protein; putative coiled-coil domain	75	13	65	11
IGR|FRAAL0221-FRAAL0222		215791	215803	13			100	0	100	100
FRAAL0222	YP_710512.1	215804	217264	1461	2	hypothetical protein; putative coiled-coil and Aromatic compound dioxygenase domains	94	20	93	15
IGR|FRAAL0222-FRAAL0223		217265	217270	6			0	0	0	0
FRAAL0223	YP_710513.1	217271	220939	3669	2	putative sporulation protein (partial match)	89	20	82	21
IGR|FRAAL0223-FRAAL0224		220940	221043	104			46	0	51	0
FRAAL0224	YP_710514.1	221044	223062	2019	1	hypothetical protein	65	10	60	13
FRAAL0225	YP_710515.1	223059	224066	1008	3	Putative ATP-dependent RNA helicase	92	15	91	6
FRAAL0226	YP_710516.1	224063	227758	3696	2	hypothetical protein	61	13	61	15
FRAAL0227	YP_710517.1	227689	228909	1221	1	hypothetical protein; putative signal peptide	61	13	55	18
IGR|FRAAL0227-FRAAL0228		228910	228966	57			100	0	100	0
FRAAL0228	YP_710518.1	228967	229854	888	1	conserved hypothetical protein	77	24	75	7
IGR|FRAAL0228-FRAAL0229		229855	229862	8			0	0	38	0
FRAAL0229	YP_710519.1	229863	231995	2133	-3	hypothetical protein	67	8	68	9
IGR|FRAAL0229-FRAAL0230		231996	232007	12			58	0	42	0
FRAAL0230	YP_710520.1	232008	233426	1419	-3	hypothetical protein	89	30	84	21
IGR|FRAAL0230-FRAAL0231		233427	233604	178			61	26	47	0
FRAAL0231	YP_710521.1	233605	234006	402	-2	Putative ATP-binding component of dipeptide ABC transport system	0	11	0	0
FRAAL0232	YP_710522.1	233910	234287	378	-3	putative ABC transporter ATP-binding protein (partial)	7	12	14	21
IGR|FRAAL0232-FRAAL0233		234288	234454	167			15	0	0	0
FRAAL0233	YP_710523.1	234455	235480	1026	-1	Flavin dependant oxidoreductase	10	41	8	5
FRAAL0234	YP_710524.1	235481	236794	1314	-1	Nitrilotriacetate monooxygenase.	10	32	8	12
IGR|FRAAL0234-FRAAL0235		236795	237245	451			7	6	0	0
FRAAL0235	YP_710525.1	237246	237890	645	-3	putative TetR-family transcriptional regulator	12	14	4	9
IGR|FRAAL0235-FRAAL0236		237891	238007	117			0	0	0	0
FRAAL0236	YP_710526.1	238008	238994	987	-3	Putative esterase	36	9	37	5
IGR|FRAAL0236-FRAAL0237		238995	239174	180			17	6	17	0
FRAAL0237	YP_710527.1	239175	239699	525	-3	hypothetical protein	97	28	97	18
IGR|FRAAL0237-FRAAL0238		239700	239863	164			100	44	100	0
FRAAL0238	YP_710528.1	239864	240271	408	2	Putative tetR-family transcriptional regulator	47	0	53	19
IGR|FRAAL0238-FRAAL0240		240272	240434	163			0	13	0	0
FRAAL0240	YP_710529.1	240435	242327	1893	3	conserved hypothetical protein	11	7	3	20
FRAAL0241	YP_710530.1	242324	246364	4041	-1	conserved hypothetical protein; putative ATP/GTP binding protein.	5	5	5	20
FRAAL0242	YP_710531.1	246361	247497	1137	-2	conserved hypothetical protein	17	8	8	13
FRAAL0243	YP_710532.1	247497	249161	1665	-3	hypothetical protein	3	5	2	6
IGR|FRAAL0243-FRAAL0244		249162	249701	540			5	5	0	0
FRAAL0244	YP_710533.1	249702	250013	312	-3	hypothetical protein	9	0	0	0
IGR|FRAAL0244-FRAAL0245		250014	250707	694			14	12	8	20
FRAAL0245	YP_710534.1	250708	252165	1458	1	hypothetical protein; putative protein kinase domain.	6	4	3	9
FRAAL0246	YP_710535.1	252165	255155	2991	3	hypothetical protein; putative helicase.	8	3	6	12
FRAAL0247	YP_710536.1	255152	256381	1230	2	hypothetical protein	7	10	9	4
IGR|FRAAL0247-FRAAL0248		256382	256426	45			0	0	0	0
FRAAL0248	YP_710537.1	256427	259906	3480	2	conserved hypothetical protein; putative ATP dependent helicase domain.	5	3	12	6
FRAAL0249	YP_710538.1	259903	264222	4320	1	conserved hypothetical protein; putative N-6 Adenine-specific DNA methylase domain.	8	6	6	11
IGR|FRAAL0249-FRAAL0250		264223	264710	488			0	5	0	0
FRAAL0250	YP_710539.1	264711	265328	618	3	hypothetical protein	4	8	0	8
IGR|FRAAL0250-FRAAL0251		265329	265545	217			0	12	0	0
FRAAL0251	YP_710540.1	265546	265716	171	1	hypothetical protein	0	15	0	15
FRAAL0252	YP_710541.1	265658	266284	627	2	hypothetical protein; putative membrane protein	0	4	0	12
IGR|FRAAL0252-FRAAL0253		266285	266414	130			19	0	0	0
FRAAL0253	YP_710542.1	266415	266582	168	3	hypothetical protein	0	0	0	15
IGR|FRAAL0253-FRAAL0254		266583	266660	78			0	0	0	0
FRAAL0254	YP_710543.1	266661	267359	699	3	putative Ankyrin-repeat containing protein	0	4	4	11
IGR|FRAAL0254-FRAAL0255		267360	267444	85			0	0	0	0
FRAAL0255	YP_710544.1	267445	268365	921	1	conserved hypothetical protein; putative Corticotropin-lipotropin precursor.	8	0	3	3
FRAAL0256	YP_710545.1	268352	268735	384	2	hypothetical protein	0	8	0	0
IGR|FRAAL0256-FRAAL0257		268736	268790	55			76	0	0	0
FRAAL0257	YP_710546.1	268791	269072	282	3	hypothetical protein	1	0	0	0
IGR|FRAAL0257-FRAL0259		269073	269108	36			0	0	0	0
FRAL0259	YP_710547.1	269109	269312	204	3	hypothetical protein	12	0	11	0
IGR|FRAL0259-FRAL0260		269313	269647	335			0	0	2	7
FRAL0260	YP_710548.1	269648	269830	183	2	hypothetical protein	14	0	0	13
IGR|FRAL0260-FRAAL0259		269831	269946	116			1	0	0	3
FRAAL0259	YP_710549.1	269947	270162	216	1	hypothetical protein; putative HTH-type transcriptional regulator.	12	0	12	24
FRAAL0260	YP_710550.1	270131	271429	1299	2	putative HipA protein.	5	5	0	4
IGR|FRAAL0260-FRAAL0261		271430	271674	245			0	0	0	0
FRAAL0261	YP_710551.1	271675	272928	1254	1	hypothetical protein; putative HSDR_N domain.	4	6	2	8
IGR|FRAAL0261-FRAL0264		272929	272997	69			0	0	0	0
FRAL0264	YP_710552.1	272998	273162	165	-2	hypothetical protein	0	0	0	0
IGR|FRAL0264-FRAAL0262		273163	273418	256			0	0	0	0
FRAAL0262	YP_710553.1	273419	277441	4023	2	conserved hypothetical protein; putative superfamily II DNA and RNA helicase.	4	6	4	8
FRAAL0263	YP_710554.1	277441	279366	1926	1	conserved hypothetical protein.	11	4	4	16
IGR|FRAAL0263-FRAAL0264		279367	279422	56			0	0	0	0
FRAAL0264	YP_710555.1	279423	280265	843	3	hypothetical protein; putative endonuclease.	10	9	0	13
IGR|FRAAL0264-FRAAL0265		280266	280268	3			0	0	0	0
FRAAL0265	YP_710556.1	280269	282407	2139	3	putative type I restriction system adenine methylase.	7	6	4	6
IGR|FRAAL0265-FRAAL0266		282408	282485	78			0	17	0	0
FRAAL0266	YP_710557.1	282486	284120	1635	3	putative serine/threonine protein kinase	5	8	2	7
IGR|FRAAL0266-FRAAL0267		284121	284199	79			33	0	32	24
FRAAL0267	YP_710558.1	284200	286377	2178	1	putative DNA helicase.	3	5	6	3
IGR|FRAAL0267-FRAAL0268		286378	286454	77			0	0	0	0
FRAAL0268	YP_710559.1	286455	287486	1032	-3	conserved hypothetical protein; putative cobalamin synthesis protein.	82	85	86	85
IGR|FRAAL0268-FRAAL0269		287487	287526	40			0	63	23	23
FRAAL0269	YP_710560.1	287527	287595	69	-2	hypothetical protein	7	36	10	55
IGR|FRAAL0269-FRAAL0270		287596	287709	114			44	91	44	93
FRAAL0270	YP_710561.1	287710	287997	288	1	hypothetical protein	91	89	90	77
IGR|FRAAL0270-FRAAL0271		287998	288307	310			68	37	67	8
FRAAL0271	YP_710562.1	288308	290737	2430	2	putative uvrA-like protein	95	87	94	94
IGR|FRAAL0271-FRAAL0272		290738	290878	141			53	89	53	90
FRAAL0272	YP_710563.1	290879	292714	1836	2	putative serine/threonine proteine kinase	82	84	80	79
IGR|FRAAL0272-FRAAL0273		292715	292864	150			24	23	25	3
FRAAL0273	YP_710564.1	292865	294175	1311	-1	Putative dioxygenase.	97	92	96	12
IGR|FRAAL0273-FRAAL0274		294176	294367	192			100	60	100	49
FRAAL0274	YP_710565.1	294368	294610	243	-1	hypothetical protein	84	67	71	75
IGR|FRAAL0274-FRAAL0275		294611	294665	55			100	100	85	100
FRAAL0275	YP_710566.1	294666	294854	189	3	conserved hypothetical protein	100	96	100	100
IGR|FRAAL0275-FRAAL0276		294855	294907	53			100	66	100	100
FRAAL0276	YP_710567.1	294908	295252	345	-1	hypothetical protein	94	92	87	96
IGR|FRAAL0276-FRAAL0277		295253	295496	244			71	90	79	90
FRAAL0277	YP_710568.1	295497	296351	855	3	acid phosphatase SurE, survival protein.	100	100	99	100
IGR|FRAAL0277-FRAAL0278		296352	296525	174			22	25	20	22
FRAAL0278	YP_710569.1	296526	299090	2565	3	hypothetical protein	34	95	8	97
IGR|FRAAL0278-FRAAL0279		299091	299189	99			25	19	25	61
FRAAL0279	YP_710570.1	299190	300632	1443	3	conserved hypothetical protein	98	89	100	93
FRAAL0280	YP_710571.1	300629	303331	2703	2	serine/threonine protein phosphatase	90	86	86	90
IGR|FRAAL0280-FRAAL0282		303332	303682	351			75	81	70	81
FRAAL0282	YP_710572.1	303683	305119	1437	2	putative integrase/recombinase.	16	11	3	63
IGR|FRAAL0282-FRAAL0283		305120	305265	146			2	21	19	84
FRAAL0283	YP_710573.1	305266	305547	282	1	hypothetical protein; putative TonB box	42	17	1	100
IGR|FRAAL0283-FRAAL0284		305548	306758	1211			16	0	3	44
FRAAL0284	YP_710574.1	306759	307010	252	3	hypothetical protein; putative signal peptide	0	24	0	0
IGR|FRAAL0284-FRAAL0285		307011	307033	23			0	0	0	0
FRAAL0285	YP_710575.1	307034	307252	219	-1	hypothetical protein	27	11	11	27
IGR|FRAAL0285-FRAAL0286		307253	307317	65			0	0	0	0
FRAAL0286	YP_710576.1	307318	307977	660	-2	conserved hypothetical protein	25	11	22	4
FRAAL0287	YP_710577.1	307974	308765	792	-3	Putative regulatory protein KorSA, GntR-family transcriptional regulator	4	3	0	0
IGR|FRAAL0287-FRAAL0288		308766	308975	210			1	8	0	0
FRAAL0288	YP_710578.1	308976	309158	183	3	hypothetical protein	19	7	36	91
FRAAL0289	YP_710579.1	309155	309658	504	2	hypothetical protein	26	5	25	88
FRAAL0290	YP_710580.1	309655	310023	369	1	hypothetical protein	34	12	13	42
IGR|FRAAL0290-FRAAL0291		310024	310722	699			27	9	35	79
FRAAL0291	YP_710581.1	310723	310818	96	1	hypothetical protein	0	27	1	73
IGR|FRAAL0291-FRAAL0292		310819	310866	48			0	0	0	75
FRAAL0292	YP_710582.1	310867	312369	1503	-2	hypothetical protein	75	76	65	91
IGR|FRAAL0292-FRAAL0293		312370	312839	470			36	33	32	48
FRAAL0293	YP_710583.1	312840	314888	2049	-3	Threonyl-tRNA synthetase (Threonine--tRNA ligase)	54	100	14	100
IGR|FRAAL0293-FRAAL0295		314889	315962	1074			51	57	43	52
FRAAL0295	YP_710584.1	315963	317237	1275	3	putative tungsten-containing aldehyde ferredoxin oxidoreductase cofactor modifying protein.	92	94	92	95
FRAAL0296	YP_710585.1	317234	318409	1176	2	putative aminocarboxymuconate-semialdehyde decarboxylase.	93	91	93	92
FRAAL0297	YP_710586.1	318406	319251	846	1	putative Phytanoyl-CoA dioxygenase	89	81	92	80
FRAAL0298	YP_710587.1	319248	320816	1569	3	putative F-S oxidoreductase; putative methyltransferase.	84	93	89	86
FRAAL0299	YP_710588.1	320810	322231	1422	-1	putative carboxylase.	87	82	87	92
FRAAL0300	YP_710589.1	322224	323027	804	-3	putative s-adenosylmethionine transferase.	97	100	98	92
IGR|FRAAL0300-FRAAL0301		323028	323274	247			57	51	57	45
FRAAL0301	YP_710590.1	323275	325251	1977	1	putative transcriptional regulator; putative two-component response regulator domain.	87	79	85	94
IGR|FRAAL0301-FRAAL0302		325252	325655	404			26	30	22	26
FRAAL0302	YP_710591.1	325656	326315	660	-3	Anti-oxydant protein, AhpC/TSA family.	100	100	100	100
IGR|FRAAL0302-FRAAL0303		326316	326454	139			96	67	91	77
FRAAL0303	YP_710592.1	326455	327201	747	-2	Formamidopyrimidine-DNA glycosylase.	86	86	77	92
IGR|FRAAL0303-FRAAL0304		327202	327332	131			81	76	92	74
FRAAL0304	YP_710593.1	327333	328346	1014	3	Acyl-CoA dehydrogenase.	73	78	66	86
IGR|FRAAL0304-FRAAL0305		328347	328371	25			0	76	20	100
FRAAL0305	YP_710594.1	328372	329034	663	1	Methyltransferase.	87	96	85	97
IGR|FRAAL0305-FRAAL0306		329035	329112	78			35	27	35	0
FRAAL0306	YP_710595.1	329113	329982	870	1	Glycosyl transferase, group 2 family protein.	86	88	86	83
FRAAL0307	YP_710596.1	329876	330889	1014	-1	Lipase/esterase.	91	79	92	79
IGR|FRAAL0307-FRAAL0308		330890	331092	203			88	62	74	29
FRAAL0308	YP_710597.1	331093	332193	1101	1	hypothetical protein	97	88	97	91
IGR|FRAAL0308-FRAAL0309		332194	332255	62			48	23	29	66
FRAAL0309	YP_710598.1	332256	332354	99	-3	hypothetical protein	69	49	38	0
IGR|FRAAL0309-FRAAL0311		332355	333462	1108			88	70	91	16
FRAAL0311	YP_710599.1	333463	333702	240	-2	hypothetical protein	61	70	31	0
IGR|FRAAL0311-FRAAL0313		333703	334309	607			21	24	10	10
FRAAL0313	YP_710600.1	334310	334483	174	-1	hypothetical protein	51	28	41	21
IGR|FRAAL0313-FRAAL0314		334484	334502	19			100	0	0	0
FRAAL0314	YP_710601.1	334503	335324	822	3	putative transcriptional regulator, TETR family.	69	23	68	7
IGR|FRAAL0314-FRAAL0315		335325	335637	313			56	85	54	69
FRAAL0315	YP_710602.1	335638	337122	1485	1	Aldehyde dehydrogenase.	100	100	99	99
IGR|FRAAL0315-FRAAL0316		337123	337213	91			100	100	100	79
FRAAL0316	YP_710603.1	337214	338080	867	2	Carveol dehydrogenase.	100	100	100	100
IGR|FRAAL0316-FRAAL0317		338081	338178	98			98	100	100	56
FRAAL0317	YP_710604.1	338179	339879	1701	-2	conserved hypothetical protein; putative endonuclease domain.	80	96	76	75
IGR|FRAAL0317-FRAAL0318		339880	339934	55			0	100	0	49
FRAAL0318	YP_710605.1	339935	340120	186	-1	hypothetical protein	39	96	35	22
IGR|FRAAL0318-FRAAL0319		340121	340463	343			80	94	80	54
FRAAL0319	YP_710606.1	340464	341978	1515	3	conserved hypothetical protein; putative signal peptide	99	96	99	99
IGR|FRAAL0319-FRAAL0320		341979	342239	261			54	92	44	16
FRAAL0320	YP_710607.1	342240	343775	1536	-3	putative carboxylesterase, type B.	96	96	97	94
IGR|FRAAL0320-FRAAL0321		343776	344208	433			86	79	80	79
FRAAL0321	YP_710608.1	344209	344997	789	1	short-chain dehydrogenase, SDR family.	98	96	95	99
IGR|FRAAL0321-FRAAL0322		344998	345059	62			71	32	79	39
FRAAL0322	YP_710609.1	345060	345890	831	3	short-chain dehydrogenase, SDR family.	96	98	99	100
IGR|FRAAL0322-FRAAL0323		345891	345895	5			100	100	100	40
FRAAL0323	YP_710610.1	345896	346165	270	-1	conserved hypothetical protein; putative secreted protein.	100	100	100	31
FRAAL0324	YP_710611.1	346162	346506	345	-2	Putative ArsR family Transcriptional regulator	98	100	100	45
IGR|FRAAL0324-FRAAL0325		346507	346852	346			23	91	5	18
FRAAL0325	YP_710612.1	346853	348925	2073	-1	hypothetical protein	99	95	99	98
IGR|FRAAL0325-FRAAL0326		348926	349160	235			82	100	62	70
FRAAL0326	YP_710613.1	349161	349931	771	3	putative high-affinity branched-chain amino acid transport protein (ABC superfamily, atp_bind)	98	95	96	98
IGR|FRAAL0326-FRAAL0327		349932	350026	95			100	96	100	96
FRAAL0327	YP_710614.1	350027	351406	1380	2	putative amidohydrolase	96	95	95	97
IGR|FRAAL0327-FRAAL0328		351407	351502	96			93	26	92	0
FRAAL0328	YP_710615.1	351503	351583	81	2	hypothetical protein	100	95	100	47
IGR|FRAAL0328-FRAAL0329		351584	351814	231			100	100	100	78
FRAAL0329	YP_710616.1	351815	352843	1029	2	putative substrate-binding ABC transporter protein component.	98	100	97	97
IGR|FRAAL0329-FRAAL0330		352844	352859	16			100	100	100	100
FRAAL0330	YP_710617.1	352860	355682	2823	3	putative branched chain amino acid ABC transporter ATP-binding protein.	95	94	96	93
FRAAL0331	YP_710618.1	355679	357097	1419	2	putative amidase protein	96	99	94	99
IGR|FRAAL0331-FRAAL0332		357098	357152	55			29	31	2	67
FRAAL0332	YP_710619.1	357153	357674	522	-3	Conserved hypothetical protein; putative tetracycline resistance repressor protein.	94	100	93	99
IGR|FRAAL0332-FRAAL0333		357675	357944	270			82	100	77	88
FRAAL0333	YP_710620.1	357945	359039	1095	3	Conserved hypothetical protein; putative membrane protein.	98	100	95	95
IGR|FRAAL0333-FRAAL0334		359040	359285	246			80	100	85	97
FRAAL0334	YP_710621.1	359286	360056	771	3	Activator protein.	47	100	24	100
IGR|FRAAL0334-FRAAL0335		360057	360117	61			0	100	0	70
FRAAL0335	YP_710622.1	360118	363174	3057	-2	putative LuxR-family transcriptional regulator	20	94	14	89
FRAAL0336	YP_710623.1	363171	365054	1884	-3	ABC transporter ATP-binding protein.	30	42	17	92
IGR|FRAAL0336-FRAAL0337		365055	365257	203			52	13	0	46
FRAAL0337	YP_710624.1	365258	366133	876	-1	ABC transporter dipeptide permease	25	17	12	97
FRAAL0338	YP_710625.1	366130	367107	978	-2	ABC transporter oligopeptide permease.	21	16	3	96
IGR|FRAAL0338-FRAAL0339		367108	367109	2			0	0	0	100
FRAAL0339	YP_710626.1	367110	368774	1665	-3	ABC transporter oligopeptide binding protein	54	28	21	99
IGR|FRAAL0339-FRAAL0340		368775	369187	413			31	5	6	62
FRAAL0340	YP_710627.1	369188	369505	318	2	hypothetical protein	66	18	25	99
IGR|FRAAL0340-FRAAL0341		369506	369601	96			0	27	0	100
FRAAL0341	YP_710628.1	369602	371098	1497	-1	putative MFS transporter protein.	28	16	18	96
IGR|FRAAL0341-FRAAL0342		371099	371336	238			42	34	35	66
FRAAL0342	YP_710629.1	371337	372068	732	3	Putative TetR-family transcriptional regulator	26	26	13	85
IGR|FRAAL0342-FRAAL0343		372069	372110	42			64	60	81	69
FRAAL0343	YP_710630.1	372111	372599	489	-3	conserved hypothetical protein	7	11	9	90
IGR|FRAAL0343-FRAAL0344		372600	372631	32			0	0	0	100
FRAAL0344	YP_710631.1	372632	373054	423	-1	conserved hypothetical protein	31	14	23	100
IGR|FRAAL0344-FRAAL0345		373055	373115	61			0	23	0	90
FRAAL0345	YP_710632.1	373116	373892	777	-3	putative ketoreductase, short chain dehydrogenase/reductase family.	27	7	10	97
IGR|FRAAL0345-FRAL0348		373893	373976	84			62	19	6	100
FRAL0348	YP_710633.1	373977	374180	204	3	hypothetical protein	50	5	12	96
IGR|FRAL0348-FRAAL0346		374181	374290	110			37	35	31	50
FRAAL0346	YP_710634.1	374291	381133	6843	-1	putative Type I modular polyketide synthase	26	26	18	82
IGR|FRAAL0346-FRAAL0347		381134	381167	34			74	68	0	76
FRAAL0347	YP_710635.1	381168	390587	9420	-3	putative Type I modular polyketide synthase	28	23	18	78
IGR|FRAAL0347-FRAAL0348		390588	390613	26			100	58	100	100
FRAAL0348	YP_710636.1	390614	401641	11028	-1	putative 6-methylsalicylic acid synthase	27	25	18	83
IGR|FRAAL0348-FRAAL0349		401642	401702	61			0	0	43	44
FRAAL0349	YP_710637.1	401703	411803	10101	-3	putative 6-methylsalicylic acid synthase	35	20	24	82
FRAAL0350	YP_710638.1	411763	411903	141	1	hypothetical protein	50	0	65	100
IGR|FRAAL0350-FRAAL0351		411904	412185	282			13	20	9	25
FRAAL0351	YP_710639.1	412186	413781	1596	-2	hypothetical protein; putative signal peptide; galactose oxidase domain	84	75	74	82
IGR|FRAAL0351-FRAAL0352		413782	414141	360			61	59	62	45
FRAAL0352	YP_710640.1	414142	416142	2001	1	Putative ABC transporter ATP-binding protein	93	94	88	87
IGR|FRAAL0352-FRAAL0353		416143	416421	279			84	82	65	52
FRAAL0353	YP_710641.1	416422	418290	1869	1	putative multidrug resistance protein	99	91	99	89
IGR|FRAAL0353-FRAAL0354		418291	418488	198			49	13	36	26
FRAAL0354	YP_710642.1	418489	419649	1161	-2	conserved hypothetical protein; putative membrane protein	86	79	84	76
FRAAL0355	YP_710643.1	419646	421067	1422	-3	putative glycosyl transferase	92	80	86	88
IGR|FRAAL0355-FRAAL0356		421068	421392	325			68	64	64	70
FRAAL0356	YP_710644.1	421393	422292	900	-2	putative dehydrogenase	97	94	97	97
IGR|FRAAL0356-FRAAL0357		422293	422434	142			33	22	32	32
FRAAL0357	YP_710645.1	422435	423043	609	2	putative TetR-family transcriptional regulator	97	81	94	84
IGR|FRAAL0357-FRAAL0358		423044	423098	55			73	9	73	0
FRAAL0358	YP_710646.1	423099	424409	1311	-3	Putative Dibenzothiophene desulfurization enzyme A	100	99	100	22
IGR|FRAAL0358-FRAAL0359		424410	424776	367			88	63	72	26
FRAAL0359	YP_710647.1	424777	425511	735	1	hypothetical protein	85	83	85	85
IGR|FRAAL0359-FRAAL0360		425512	425661	150			40	0	51	34
FRAAL0360	YP_710648.1	425662	426096	435	-2	hypothetical protein; putative signal peptide	78	61	84	89
IGR|FRAAL0360-FRAAL0361		426097	426389	293			77	89	85	89
FRAAL0361	YP_710649.1	426390	426599	210	3	conserved hypothetical protein	100	98	100	89
IGR|FRAAL0361-FRAAL0362		426600	426680	81			7	0	14	37
FRAAL0362	YP_710650.1	426681	427802	1122	-3	putative integral membrane protein	91	93	93	96
IGR|FRAAL0362-FRAAL0363		427803	427885	83			100	75	100	71
FRAAL0363	YP_710651.1	427886	429409	1524	-1	putative amidase	92	89	87	88
IGR|FRAAL0363-FRAAL0364		429410	429827	418			99	72	100	86
FRAAL0364	YP_710652.1	429828	430490	663	3	hypothetical protein; putative signal peptide	91	86	67	83
IGR|FRAAL0364-FRAAL0365		430491	430639	149			100	81	92	74
FRAAL0365	YP_710653.1	430640	430948	309	2	conserved hypothetical protein; putative membrane protein	100	100	100	100
IGR|FRAAL0365-FRAAL0366		430949	431642	694			33	46	25	47
FRAAL0366	YP_710654.1	431643	433226	1584	-3	Putative membrane protein (partial match); putative Mechanosensitive ion channel domain	89	81	88	96
IGR|FRAAL0366-FRAAL0367		433227	433324	98			100	86	100	86
FRAAL0367	YP_710655.1	433325	434332	1008	-1	hypothetical protein	96	23	96	10
IGR|FRAAL0367-FRAAL0368		434333	434384	52			33	0	69	0
FRAAL0368	YP_710656.1	434385	435404	1020	-3	conserved hypothetical protein; putative N-6 Adenine-specific DNA methylase domain	94	20	96	5
FRAAL0369	YP_710657.1	435404	436357	954	-1	hypothetical protein; putative signal peptide	96	36	97	12
IGR|FRAAL0369-FRAAL0370		436358	436428	71			100	100	100	49
FRAAL0370	YP_710658.1	436429	437346	918	-2	putative Nucleotide-binding protein	100	37	100	35
FRAAL0371	YP_710659.1	437343	439211	1869	-3	hypothetical protein	100	45	100	31
IGR|FRAAL0371-FRAAL0372		439212	439254	43			100	100	100	0
FRAAL0372	YP_710660.1	439255	439983	729	-2	putative N-methyltransferase	100	40	97	34
IGR|FRAAL0372-FRAAL0373		439984	440293	310			67	25	53	16
FRAAL0373	YP_710661.1	440294	440932	639	-1	Putative acetyltransferase (partial match)	99	32	97	22
IGR|FRAAL0373-FRAAL0374		440933	441288	356			94	43	98	25
FRAAL0374	YP_710662.1	441289	441810	522	-2	putative acetyltransferase	87	95	91	86
IGR|FRAAL0374-FRAAL0375		441811	442117	307			100	99	100	58
FRAAL0375	YP_710663.1	442118	442825	708	2	Putative GntR-family transcriptional regulator	94	98	93	8
IGR|FRAAL0375-FRAAL0376		442826	443256	431			94	69	88	17
FRAAL0376	YP_710664.1	443257	444759	1503	1	Cytosine/purine/uracil/thiamine/allantoin permease family protein	95	94	97	19
IGR|FRAAL0376-FRAAL0377		444760	444805	46			91	61	100	0
FRAAL0377	YP_710665.1	444806	445534	729	2	Hydantoin racemase	97	93	95	10
IGR|FRAAL0377-FRAAL0378		445535	445635	101			26	20	23	2
FRAAL0378	YP_710666.1	445636	446754	1119	-2	putative acyl-CoA dehydrogenase	94	96	96	99
IGR|FRAAL0378-FRAAL0379		446755	446916	162			65	56	60	70
FRAAL0379	YP_710667.1	446917	448197	1281	-2	putative acyl-CoA dehydrogenase	82	77	86	88
IGR|FRAAL0379-FRAAL0380		448198	448514	317			97	50	99	19
FRAAL0380	YP_710668.1	448515	449921	1407	3	glutamate decarboxylase, PLP-dependent, isozyme beta	96	97	94	98
IGR|FRAAL0380-FRAAL0381		449922	450123	202			80	31	75	63
FRAAL0381	YP_710669.1	450124	452085	1962	-2	acetyl-CoA synthetase of the propionate catabolism operon with firefly luciferase-like ATPase domain	95	89	96	90
IGR|FRAAL0381-FRAAL0382		452086	452145	60			57	63	33	45
FRAAL0382	YP_710670.1	452146	453393	1248	1	putative Formyl-CoA transferase	100	97	100	97
IGR|FRAAL0382-FRAAL0383		453394	453611	218			71	45	78	47
FRAAL0383	YP_710671.1	453612	454403	792	3	Putative hydroxylase	96	97	96	97
IGR|FRAAL0383-FRAAL0384		454404	454420	17			100	0	65	53
FRAAL0384	YP_710672.1	454421	455440	1020	-1	L-allo-threonine aldolase, PLP-dependent	91	95	96	96
IGR|FRAAL0384-FRAAL0385		455441	455611	171			43	47	43	37
FRAAL0385	YP_710673.1	455612	456700	1089	-1	putative luciferase-family oxidoreductase	87	92	89	89
IGR|FRAAL0385-FRAAL0387		456701	457061	361			96	79	99	80
FRAAL0387	YP_710674.1	457062	457508	447	3	conserved hypothetical protein	95	91	99	72
IGR|FRAAL0387-FRAAL0388		457509	457522	14			100	100	100	0
FRAAL0388	YP_710675.1	457523	458416	894	-1	conserved hypothetical protein; putative luciferase-like	97	95	96	14
IGR|FRAAL0388-FRAAL0389		458417	458642	226			97	100	62	1
FRAAL0389	YP_710676.1	458643	459254	612	3	Putative TetR-family transcriptional regulator (partial match)	86	86	77	28
IGR|FRAAL0389-FRAAL0390		459255	459484	230			56	83	58	61
FRAAL0390	YP_710677.1	459485	461056	1572	2	Transmembrane efflux protein	82	84	76	91
FRAAL0391	YP_710678.1	460970	462055	1086	-1	Putative lipoprotein	99	100	99	100
FRAAL0392	YP_710679.1	462052	462402	351	-2	hypothetical protein	89	74	85	87
FRAAL0393	YP_710680.1	462399	462824	426	-3	MutT/nudix family protein	89	91	82	94
IGR|FRAAL0393-FRAAL0394		462825	462865	41			54	85	73	98
FRAAL0394	YP_710681.1	462866	464668	1803	-1	Putative ABC transporter ATP-binding protein (partial)	81	38	80	37
IGR|FRAAL0394-FRAAL0395		464669	464950	282			68	22	73	22
FRAAL0395	YP_710682.1	464951	465169	219	-1	hypothetical protein	33	21	25	0
IGR|FRAAL0395-FRAAL0396		465170	465246	77			40	64	43	51
FRAAL0396	YP_710683.1	465247	466032	786	1	putative acyl-CoA hydratase	96	97	96	95
IGR|FRAAL0396-FRAAL0397		466033	466337	305			85	30	79	41
FRAAL0397	YP_710684.1	466338	467948	1611	3	hypothetical protein	75	14	67	72
IGR|FRAAL0397-FRAAL0398		467949	468070	122			37	19	43	23
FRAAL0398	YP_710685.1	468071	469108	1038	2	putative NADH pyrophosphatase	87	75	83	79
IGR|FRAAL0398-FRAAL0399		469109	469181	73			32	14	7	49
FRAAL0399	YP_710686.1	469182	470075	894	-3	conserved hypothetical protein; putative methyltransferase domain	87	93	87	88
IGR|FRAAL0399-FRAAL0400		470076	470335	260			0	0	0	0
FRAAL0400	YP_710687.1	470336	471010	675	2	conserved hypothetical protein	98	84	98	92
IGR|FRAAL0400-FRAAL0401		471011	471031	21			43	5	100	10
FRAAL0401	YP_710688.1	471032	471658	627	-1	Putative oxidoreductase	100	96	100	98
IGR|FRAAL0401-FRAAL0402		471659	471754	96			58	42	93	72
FRAAL0402	YP_710689.1	471755	472417	663	2	putative regulatory protein	64	47	59	92
IGR|FRAAL0402-FRAAL0403		472418	472689	272			54	54	55	67
FRAAL0403	YP_710690.1	472690	473547	858	1	conserved hypothetical protein	93	87	92	93
IGR|FRAAL0403-FRAAL0404		473548	473597	50			76	98	46	40
FRAAL0404	YP_710691.1	473598	474623	1026	3	hypothetical protein	94	96	94	100
IGR|FRAAL0404-FRAAL0405		474624	474724	101			25	28	48	54
FRAAL0405	YP_710692.1	474725	475576	852	2	Putative TetR-family transcriptional regulator	85	93	81	87
IGR|FRAAL0405-FRAAL0406		475577	475770	194			2	21	14	3
FRAAL0406	YP_710693.1	475771	475986	216	1	conserved hypothetical protein	72	85	63	93
IGR|FRAAL0406-FRAAL0407		475987	476017	31			35	100	90	100
FRAAL0407	YP_710694.1	476018	476431	414	2	hypothetical protein	60	94	63	85
IGR|FRAAL0407-FRAAL0408		476432	476863	432			60	94	60	63
FRAAL0408	YP_710695.1	476864	477250	387	2	hypothetical protein	99	96	98	100
FRAAL0409	YP_710696.1	477250	478377	1128	1	putative lipid transfer protein	92	93	98	98
IGR|FRAAL0409-FRAAL0410		478378	478567	190			37	38	17	18
FRAAL0410	YP_710697.1	478568	480394	1827	-1	cold-shock DeaD box ATP-dependent RNA helicase	90	86	91	85
IGR|FRAAL0410-FRAAL0411		480395	480676	282			32	39	44	41
FRAAL0411	YP_710698.1	480677	480865	189	2	hypothetical protein	53	0	52	25
IGR|FRAAL0411-FRAAL0412		480866	480868	3			0	0	0	0
FRAAL0412	YP_710699.1	480869	482089	1221	2	acyl coenzyme A dehydrogenase (partial)	94	95	89	89
IGR|FRAAL0412-FRAAL0413		482090	482173	84			31	29	31	44
FRAAL0413	YP_710700.1	482174	482587	414	-1	hypothetical protein	100	99	100	96
IGR|FRAAL0413-FRAAL0414		482588	482772	185			58	37	57	52
FRAAL0414	YP_710701.1	482773	483600	828	-2	conserved hypothetical protein	89	90	90	96
IGR|FRAAL0414-FRAAL0415		483601	483687	87			14	26	26	26
FRAAL0415	YP_710702.1	483688	483921	234	-2	hypothetical protein	82	59	72	27
IGR|FRAAL0415-FRAAL0416		483922	484057	136			47	27	42	27
FRAAL0416	YP_710703.1	484058	485170	1113	2	Vanillate O-demethylase oxygenase subunit	93	91	96	22
IGR|FRAAL0416-FRAAL0417		485171	485210	40			93	15	93	10
FRAAL0417	YP_710704.1	485211	485852	642	3	Cytidine and deoxycytidylate deaminase zinc-binding region	95	90	92	10
IGR|FRAAL0417-FRAAL0418		485853	485937	85			29	24	78	69
FRAAL0418	YP_710705.1	485938	486315	378	1	hypothetical protein	43	20	52	50
IGR|FRAAL0418-FRAAL0419		486316	486344	29			0	0	0	10
FRAAL0419	YP_710706.1	486345	486779	435	-3	Putative HTH-type transcriptional regulator	96	98	97	90
IGR|FRAAL0419-FRAAL0420		486780	486922	143			32	62	32	50
FRAAL0420	YP_710707.1	486923	487711	789	2	putative Short-chain dehydrogenase/reductase	61	89	51	62
IGR|FRAAL0420-FRAAL0421		487712	488019	308			13	9	1	64
FRAAL0421	YP_710708.1	488020	488688	669	-2	putative regulatory protein	72	77	79	82
IGR|FRAAL0421-FRAAL0422		488689	488818	130			38	39	23	12
FRAAL0422	YP_710709.1	488819	489754	936	2	putative oxidoreductase	84	84	89	91
IGR|FRAAL0422-FRAAL0423		489755	489795	41			12	24	5	34
FRAAL0423	YP_710710.1	489796	492066	2271	-2	putative integral membrane export protein	98	93	98	96
FRAAL0424	YP_710711.1	492050	492253	204	-1	hypothetical protein	48	29	39	27
IGR|FRAAL0424-FRAAL0425		492254	492639	386			38	18	44	26
FRAAL0425	YP_710712.1	492640	492813	174	1	hypothetical protein	65	83	18	14
IGR|FRAAL0425-FRAAL0426		492814	492829	16			13	100	0	0
FRAAL0426	YP_710713.1	492830	495169	2340	-1	Putative serine/threonine protein kinase	93	90	92	14
IGR|FRAAL0426-FRAAL0427		495170	495203	34			100	100	88	0
FRAAL0427	YP_710714.1	495204	497381	2178	-3	Putative serine/threonine protein kinase	96	96	99	20
IGR|FRAAL0427-FRAAL0428		497382	497388	7			100	100	100	0
FRAAL0428	YP_710715.1	497389	499986	2598	-2	Putative ascorbate-dependent monooxygenase	86	90	86	8
IGR|FRAAL0428-FRAAL0429		499987	500262	276			75	47	76	29
FRAAL0429	YP_710716.1	500263	500577	315	-2	hypothetical protein	61	54	69	60
IGR|FRAAL0429-FRAAL0430		500578	500588	11			100	0	100	0
FRAAL0430	YP_710717.1	500589	501122	534	-3	Putative TetR-family transcriptional regulator	12	13	0	21
IGR|FRAAL0430-FRAAL0431		501123	501267	145			16	0	0	0
FRAAL0431	YP_710718.1	501268	502257	990	-2	hypothetical protein	5	5	3	5
IGR|FRAAL0431-FRAAL0432		502258	502339	82			0	0	0	0
FRAAL0432	YP_710719.1	502340	503032	693	-1	putative RNA polymerase ECF-subfamily sigma factor	0	0	4	4
IGR|FRAAL0432-FRAAL0433		503033	503230	198			0	0	0	13
FRAAL0433	YP_710720.1	503231	503449	219	-1	hypothetical protein	12	37	11	91
IGR|FRAAL0433-FRAAL0434		503450	503618	169			28	28	33	41
FRAAL0434	YP_710721.1	503619	504449	831	-3	Putative HTH-type transcriptional regulator	100	100	100	100
FRAAL0435	YP_710722.1	504403	505251	849	1	Putative short chain oxidoreductase	100	100	100	100
FRAAL0436	YP_710723.1	505223	505531	309	-1	hypothetical protein	96	48	97	42
IGR|FRAAL0436-FRAAL0437		505532	505592	61			0	0	0	0
FRAAL0437	YP_710724.1	505593	505808	216	3	hypothetical protein	0	0	0	12
IGR|FRAAL0437-FRAAL0438		505809	506180	372			0	24	4	0
FRAAL0438	YP_710725.1	506181	506726	546	3	hypothetical protein; putative signal peptide	49	100	7	0
FRAAL0439	YP_710726.1	506669	507055	387	2	Putative oxidoreductase; short-chain dehydrogenase/reductase family	29	35	10	0
IGR|FRAAL0439-FRAAL0440		507056	507116	61			0	93	0	0
FRAAL0440	YP_710727.1	507117	509264	2148	3	putative dehydrogenase	26	100	2	7
IGR|FRAAL0440-FRAAL0441		509265	509637	373			15	15	15	33
FRAAL0441	YP_710728.1	509638	510516	879	1	hypothetical protein; putative membrane protein; putative Zinc transporter	38	21	21	100
IGR|FRAAL0441-FRAAL0442		510517	511191	675			18	31	4	15
FRAAL0442	YP_710729.1	511192	511335	144	-2	hypothetical protein; putative signal peptide	50	100	0	17
IGR|FRAAL0442-FRAAL0443		511336	511549	214			42	90	0	22
FRAAL0443	YP_710730.1	511550	511744	195	-1	hypothetical protein	0	57	0	0
IGR|FRAAL0443-FRAAL0444		511745	511856	112			0	24	0	41
FRAAL0444	YP_710731.1	511857	512345	489	3	putative Site-specific recombinase, phage integrase family	18	0	14	39
IGR|FRAAL0444-FRAAL0445		512346	512492	147			59	41	52	72
FRAAL0445	YP_710732.1	512493	512735	243	-3	hypothetical protein	0	0	0	38
IGR|FRAAL0445-FRAAL0446		512736	514599	1864			7	28	5	56
FRAAL0446	YP_710733.1	514600	515286	687	1	hypothetical protein	4	27	0	52
IGR|FRAAL0446-FRAAL0447		515287	516373	1087			7	11	9	60
FRAAL0447	YP_710734.1	516374	516622	249	2	hypothetical protein	10	23	10	53
IGR|FRAAL0447-FRAAL0448		516623	517240	618			0	24	9	63
FRAAL0448	YP_710735.1	517241	517537	297	2	hypothetical protein	8	14	0	61
IGR|FRAAL0448-FRAAL0449		517538	517794	257			40	35	0	47
FRAAL0449	YP_710736.1	517795	517971	177	1	hypothetical protein	14	0	17	40
FRAAL0450	YP_710737.1	517968	518273	306	3	hypothetical protein; putative signal peptide	8	30	8	71
IGR|FRAAL0450-FRAAL0451		518274	518563	290			0	30	0	54
FRAAL0451	YP_710738.1	518564	518998	435	-1	hypothetical protein	6	6	6	16
IGR|FRAAL0451-FRAAL0452		518999	519063	65			0	0	0	0
FRAAL0452	YP_710739.1	519064	521865	2802	1	hypothetical protein; putative DEAD/DEAH box helicase domain	6	5	1	6
IGR|FRAAL0452-FRAAL0453		521866	522725	860			3	0	3	0
FRAAL0453	YP_710740.1	522726	524198	1473	3	hypothetical protein; putative IMP dehydrogenase/GMP reductase domains	3	5	4	9
IGR|FRAAL0453-FRAAL0454		524199	524353	155			26	0	0	0
FRAAL0454	YP_710741.1	524354	524830	477	2	hypothetical protein	9	10	0	0
IGR|FRAAL0454-FRAAL0455		524831	524899	69			36	0	0	0
FRAAL0455	YP_710742.1	524900	526042	1143	2	hypothetical protein	5	14	10	11
FRAAL0456	YP_710743.1	526039	526866	828	1	hypothetical protein	9	10	2	6
FRAAL0457	YP_710744.1	526796	527632	837	2	hypothetical protein	10	19	0	6
IGR|FRAAL0457-FRAAL0458		527633	527633	1			0	0	0	0
FRAAL0458	YP_710745.1	527634	528626	993	3	hypothetical protein	10	19	5	3
IGR|FRAAL0458-FRAAL0459		528627	528637	11			0	0	0	100
FRAAL0459	YP_710746.1	528638	528904	267	2	hypothetical protein	0	47	9	35
IGR|FRAAL0459-FRAAL0460		528905	529565	661			4	12	6	33
FRAAL0460	YP_710747.1	529566	529808	243	-3	hypothetical protein	0	12	0	35
IGR|FRAAL0460-FRAAL0462		529809	530570	762			3	0	11	38
FRAAL0462	YP_710748.1	530571	531980	1410	-3	Putative transposase	19	4	22	20
FRAAL0463	YP_710749.1	531941	532189	249	-1	hypothetical protein	10	10	18	20
IGR|FRAAL0463-FRAAL0464		532190	532268	79			0	0	0	6
FRAAL0464	YP_710750.1	532269	532565	297	3	hypothetical protein	20	22	0	75
IGR|FRAAL0464-FRAAL0465		532566	532578	13			100	0	0	100
FRAAL0465	YP_710751.1	532579	532899	321	-2	hypothetical protein	21	8	0	54
IGR|FRAAL0465-FRAAL0466		532900	533078	179			20	14	0	64
FRAAL0466	YP_710752.1	533079	533552	474	3	hypothetical protein	0	0	14	38
IGR|FRAAL0466-FRAAL0467		533553	533595	43			0	0	0	0
FRAAL0467	YP_710753.1	533596	533802	207	1	hypothetical protein	0	0	0	0
FRAAL0468	YP_710754.1	533799	536327	2529	3	putative ATP/GTP binding protein	23	14	18	23
IGR|FRAAL0468-FRAAL0469		536328	536570	243			0	23	0	21
FRAAL0469	YP_710755.1	536571	536816	246	-3	conserved hypothetical protein	0	0	20	11
FRAAL0470	YP_710756.1	536741	537205	465	-1	hypothetical protein	11	5	5	11
IGR|FRAAL0470-FRAAL0471		537206	537377	172			24	0	0	0
FRAAL0471	YP_710757.1	537378	537872	495	3	hypothetical protein	7	0	11	5
IGR|FRAAL0471-FRAAL0472		537873	537877	5			0	0	0	0
FRAAL0472	YP_710758.1	537878	541516	3639	2	Putative ATP/GTP binding protein (partial match)	10	8	4	5
IGR|FRAAL0472-FRAAL0473		541517	541542	26			4	0	0	0
FRAAL0473	YP_710759.1	541543	542073	531	1	Putative transposase	89	58	34	98
FRAAL0474	YP_710760.1	542048	542707	660	-1	putative Transposase	67	86	68	59
IGR|FRAAL0474-FRAAL0475		542708	542752	45			80	56	100	0
FRAAL0475	YP_710761.1	542753	543079	327	-1	hypothetical protein; putative signal peptide	32	53	31	42
IGR|FRAAL0475-FRAAL0476		543080	543270	191			39	44	28	16
FRAAL0476	YP_710762.1	543271	543822	552	-2	Putative acetyltransferase	5	9	0	0
FRAAL0477	YP_710763.1	543819	544784	966	-3	hypothetical protein	3	8	0	15
IGR|FRAAL0477-FRAAL0478		544785	544840	56			0	0	0	0
FRAAL0478	YP_710764.1	544841	545014	174	-1	hypothetical protein	40	0	0	33
IGR|FRAAL0478-FRAAL0479		545015	545180	166			2	0	0	0
FRAAL0479	YP_710765.1	545181	545402	222	-3	hypothetical protein	11	0	5	11
IGR|FRAAL0479-FRAALtRNA46		545403	546901	1499			19	6	6	72
FRAALtRNA46		546902	546977	76	-1	Lys tRNA	100	100	100	100
IGR|FRAALtRNA46-FRAAL0482		546978	547195	218			78	72	82	69
FRAAL0482	YP_710766.1	547196	548044	849	2	hypothetical protein; putative Arylesterase-related	100	87	99	94
IGR|FRAAL0482-FRAAL0483		548045	548110	66			24	38	27	48
FRAAL0483	YP_710767.1	548111	549397	1287	-1	putative cytochrome P450	96	95	98	97
FRAAL0484	YP_710768.1	549394	549930	537	-2	Putative ATP/GTP-binding protein	100	100	100	100
IGR|FRAAL0484-FRAAL0485		549931	550000	70			100	100	100	90
FRAAL0485	YP_710769.1	550001	550360	360	-1	conserved hypothetical protein	100	100	100	100
FRAAL0486	YP_710770.1	550357	550776	420	-2	conserved hypothetical protein	100	96	99	98
IGR|FRAAL0486-FRAAL0487		550777	550804	28			100	100	100	100
FRAAL0487	YP_710771.1	550805	553048	2244	-1	putative sensor-like histidine kinase	68	63	59	63
IGR|FRAAL0487-FRAAL0488		553049	553061	13			100	100	100	100
FRAAL0488	YP_710772.1	553062	553265	204	-3	hypothetical protein	60	74	59	69
IGR|FRAAL0488-FRAAL0489		553266	553407	142			95	95	94	94
FRAAL0489	YP_710773.1	553408	553551	144	1	hypothetical protein	80	76	90	74
IGR|FRAAL0489-FRAAL0490		553552	553735	184			34	20	39	32
FRAAL0490	YP_710774.1	553736	553990	255	-1	30S ribosomal protein S18-2	85	99	93	95
IGR|FRAAL0490-FRAAL0491		553991	554365	375			61	34	69	68
FRAAL0491	YP_710775.1	554366	555190	825	2	hypothetical protein	76	28	74	70
IGR|FRAAL0491-FRAAL0492		555191	555425	235			14	4	2	8
FRAAL0492	YP_710776.1	555426	558113	2688	-3	Putative transcriptional accessory protein	92	90	90	91
IGR|FRAAL0492-FRAAL0493		558114	558456	343			82	96	72	92
FRAAL0493	YP_710777.1	558457	558621	165	-2	hypothetical protein	94	63	95	90
FRAAL0494	YP_710778.1	558547	559659	1113	1	Putative anti-sigma factor kinase	86	76	82	80
IGR|FRAAL0494-FRAAL0495		559660	559705	46			70	93	67	78
FRAAL0495	YP_710779.1	559706	560494	789	2	conserved hypothetical protein; putative Peptidoglycan binding domain	98	97	93	94
IGR|FRAAL0495-FRAAL0496		560495	560542	48			25	10	25	56
FRAAL0496	YP_710780.1	560543	560968	426	-1	conserved hypothetical protein	94	95	96	93
FRAAL0497	YP_710781.1	560943	561302	360	3	hypothetical protein; putative signal peptide	96	95	86	85
FRAAL0498	YP_710782.1	561257	562450	1194	2	hypothetical protein; putative membrane protein	88	86	86	92
IGR|FRAAL0498-FRAAL0499		562451	562606	156			51	42	46	49
FRAAL0499	YP_710783.1	562607	563152	546	-1	hypothetical protein	99	92	89	100
IGR|FRAAL0499-FRAAL0500		563153	563231	79			100	48	75	68
FRAAL0500	YP_710784.1	563232	563798	567	-3	hypothetical protein	92	85	91	95
IGR|FRAAL0500-FRAAL0501		563799	563890	92			100	100	100	100
FRAAL0501	YP_710785.1	563891	565030	1140	-1	putative tRNA processing ribonuclease	89	90	88	93
IGR|FRAAL0501-FRAAL0502		565031	565134	104			80	77	80	48
FRAAL0502	YP_710786.1	565135	566019	885	-2	putative Epoxide hydrolase	97	99	98	100
IGR|FRAAL0502-FRAAL0503		566020	566287	268			67	72	72	78
FRAAL0503	YP_710787.1	566288	567886	1599	-1	hypothetical protein; putative Thiamine-phosphate kinase domain	18	64	12	19
IGR|FRAAL0503-FRAAL0504		567887	568042	156			19	28	3	1
FRAAL0504	YP_710788.1	568043	568711	669	-1	hypothetical protein	97	86	95	96
IGR|FRAAL0504-FRAAL0505		568712	569013	302			46	58	38	37
FRAAL0505	YP_710789.1	569014	569907	894	1	hypothetical protein; putative Metallo-phosphoesterase domain	75	70	69	72
IGR|FRAAL0505-FRAAL0506		569908	570506	599			55	53	58	61
FRAAL0506	YP_710790.1	570507	570662	156	-3	hypothetical protein	86	86	94	80
IGR|FRAAL0506-FRAAL0507		570663	570943	281			86	98	100	100
FRAAL0507	YP_710791.1	570944	572074	1131	2	putative aminotransferase	100	98	100	100
IGR|FRAAL0507-FRAAL0508		572075	572130	56			100	100	100	100
FRAAL0508	YP_710792.1	572131	573060	930	1	putative UDP-glucose 4-epimerase	97	99	96	100
IGR|FRAAL0508-FRAAL0509		573061	573122	62			100	98	100	100
FRAAL0509	YP_710793.1	573123	574406	1284	3	Putative glycosyl transferase	90	83	89	94
IGR|FRAAL0509-FRAAL0510		574407	574645	239			72	89	87	82
FRAAL0510	YP_710794.1	574646	575905	1260	2	hypothetical protein; putative membrane protein	82	82	79	87
IGR|FRAAL0510-FRAAL0511		575906	576108	203			89	78	85	86
FRAAL0511	YP_710795.1	576109	576960	852	-2	putative DNA hydrolase	85	89	89	89
IGR|FRAAL0511-FRAAL0512		576961	577020	60			100	50	100	98
FRAAL0512	YP_710796.1	577021	578061	1041	1	conserved hypothetical protein	95	83	92	93
FRAAL0513	YP_710797.1	578058	578981	924	3	conserved hypothetical protein	95	87	91	93
IGR|FRAAL0513-FRAAL0514		578982	579247	266			21	36	17	38
FRAAL0514	YP_710798.1	579248	579415	168	-1	hypothetical protein	100	97	100	100
FRAAL0515	YP_710799.1	579412	579657	246	-2	hypothetical protein	88	96	91	49
FRAAL0516	YP_710800.1	579582	579788	207	-3	hypothetical protein	74	76	93	81
IGR|FRAAL0516-FRAAL0517		579789	580360	572			73	78	70	72
FRAAL0517	YP_710801.1	580361	580603	243	-1	conserved hypothetical protein	98	94	90	100
FRAAL0518	YP_710802.1	580600	581592	993	-2	putative DNA-binding protein	99	98	99	97
IGR|FRAAL0518-FRAAL0519		581593	581661	69			100	100	100	100
FRAAL0519	YP_710803.1	581662	581889	228	-2	hypothetical protein	28	20	28	20
IGR|FRAAL0519-FRAAL0520		581890	582115	226			73	66	50	51
FRAAL0520	YP_710804.1	582116	582394	279	2	hypothetical protein	84	82	86	100
FRAAL0521	YP_710805.1	582382	583542	1161	-2	Putative membrane protein (partial); putative signaling pathway G-protein coupled receptor protein	97	94	98	99
IGR|FRAAL0521-FRAAL0522		583543	583557	15			100	100	100	100
FRAAL0522	YP_710806.1	583558	583713	156	-2	hypothetical protein	100	94	100	100
IGR|FRAAL0522-FRAAL0523		583714	583972	259			90	90	86	90
FRAAL0523	YP_710807.1	583973	584233	261	-1	Putative araC-family transcriptional regulator (partial)	51	57	64	61
FRAAL0524	YP_710808.1	584230	584865	636	-2	putative Protein-glutamate methylesterase	91	87	94	100
IGR|FRAAL0524-FRAAL0525		584866	585023	158			53	51	44	51
FRAAL0525	YP_710809.1	585024	586778	1755	-3	putative two-component system sensor kinase	72	70	68	63
IGR|FRAAL0525-FRAAL0526		586779	586984	206			28	4	18	0
FRAAL0526	YP_710810.1	586985	587431	447	2	hypothetical protein; putative membrane protein	61	51	44	38
IGR|FRAAL0526-FRAAL0527		587432	587612	181			75	76	71	76
FRAAL0527	YP_710811.1	587613	587993	381	-3	hypothetical protein	81	80	77	75
IGR|FRAAL0527-FRAAL0528		587994	588017	24			96	100	100	100
FRAAL0528	YP_710812.1	588018	588440	423	3	Putative adenine-specific methylase (partial)	66	66	53	46
IGR|FRAAL0528-FRAAL0529		588441	588566	126			2	5	0	8
FRAAL0529	YP_710813.1	588567	589907	1341	-3	Putative oxidoreductase (partial match)	95	91	85	94
IGR|FRAAL0529-FRAAL0530		589908	590005	98			99	99	100	100
FRAAL0530	YP_710814.1	590006	590707	702	2	Putative HTH-type transcriptional regulator	92	94	93	86
IGR|FRAAL0530-FRAAL0531		590708	590776	69			51	36	41	9
FRAAL0531	YP_710815.1	590777	591787	1011	-1	putative Tyrosinase (Monophenol monooxygenase)	39	95	13	99
IGR|FRAAL0531-FRAAL0532		591788	591788	1			0	100	0	100
FRAAL0532	YP_710816.1	591789	592196	408	-3	hypothetical protein	34	81	14	80
IGR|FRAAL0532-FRAAL0533		592197	592584	388			28	65	0	63
FRAAL0533	YP_710817.1	592585	592902	318	1	conserved hypothetical protein	45	77	62	91
IGR|FRAAL0533-FRAAL0534		592903	592983	81			0	20	0	48
FRAAL0534	YP_710818.1	592984	593478	495	1	Adenylate kinase (ATP-AMP transphosphorylase)	81	7	84	12
IGR|FRAAL0534-FRAAL0535		593479	593542	64			5	0	5	13
FRAAL0535	YP_710819.1	593543	594496	954	-1	proline iminopeptidase (PIP) (Prolyl aminopeptidase) (PAP)	78	64	80	83
IGR|FRAAL0535-FRAAL0536		594497	594510	14			21	100	21	100
FRAAL0536	YP_710820.1	594511	595386	876	-2	Putative acetyltransferase, GnaT family	9	7	6	3
IGR|FRAAL0536-FRAAL0537		595387	595549	163			0	0	17	0
FRAAL0537	YP_710821.1	595550	596077	528	2	putative marR-family transcriptional regulator	20	5	5	5
FRAAL0538	YP_710822.1	596074	596439	366	1	conserved hypothetical protein; putative Extradiol ring-cleavage dioxygenase domain	14	22	7	7
IGR|FRAAL0538-FRAAL0539		596440	596498	59			0	0	0	0
FRAAL0539	YP_710823.1	596499	597506	1008	3	conserved hypothetical protein, putative esterase/lipase domain	81	8	80	5
FRAAL0540	YP_710824.1	597503	598213	711	2	putative transcriptional regulator	72	16	75	34
IGR|FRAAL0540-FRAAL0541		598214	598329	116			24	22	34	37
FRAAL0541	YP_710825.1	598330	599031	702	-2	putative dehydrogenase/oxidoreductase	98	98	98	98
IGR|FRAAL0541-FRAAL0542		599032	599292	261			70	82	66	94
FRAAL0542	YP_710826.1	599293	600150	858	1	putative DNA-binding protein	90	87	88	95
IGR|FRAAL0542-FRAAL0543		600151	600164	14			86	14	7	7
FRAAL0543	YP_710827.1	600165	601421	1257	-3	conserved hypothetical protein	94	85	95	89
FRAAL0544	YP_710828.1	601414	603888	2475	-2	conserved hypothetical protein	82	77	80	83
FRAAL0545	YP_710829.1	603888	605054	1167	-3	conserved hypothetical protein	95	88	99	95
FRAAL0546	YP_710830.1	605051	608347	3297	-1	hypothetical protein; putative signal peptide	74	58	72	55
IGR|FRAAL0546-FRAAL0547		608348	608607	260			10	64	10	10
FRAAL0547	YP_710831.1	608608	609342	735	-2	hypothetical protein	14	96	9	0
IGR|FRAAL0547-FRAAL0548		609343	609549	207			0	77	22	25
FRAAL0548	YP_710832.1	609550	611100	1551	1	putative oxidoreductase	44	90	12	97
IGR|FRAAL0548-FRAAL0549		611101	611119	19			0	100	0	100
FRAAL0549	YP_710833.1	611120	611401	282	-1	hypothetical protein; putative Merozoite surface antigen domain	32	89	14	80
FRAAL0550	YP_710834.1	611379	611645	267	3	conserved hypothetical protein	46	99	21	100
IGR|FRAAL0550-FRAAL0551		611646	611703	58			31	59	0	100
FRAAL0551	YP_710835.1	611704	612510	807	1	putative thiamine biosynthesis lipoprotein	24	87	9	92
IGR|FRAAL0551-FRAAL0552		612511	612912	402			55	27	60	37
FRAAL0552	YP_710836.1	612913	613329	417	-2	hypothetical protein; putative PilT domain	55	17	25	95
FRAAL0553	YP_710837.1	613329	613592	264	-3	conserved hypothetical protein	58	0	19	100
IGR|FRAAL0553-FRAAL0554		613593	613690	98			40	0	3	87
FRAAL0554	YP_710838.1	613691	614164	474	-1	putative MarR-family transcriptional regulator	98	94	92	95
IGR|FRAAL0554-FRAAL0555		614165	614239	75			73	64	60	91
FRAAL0555	YP_710839.1	614240	615328	1089	2	Epoxide hydrolase	96	96	95	97
FRAAL0556	YP_710840.1	615325	617130	1806	1	Putative carboxylesterase	73	68	74	68
IGR|FRAAL0556-FRAAL0557		617131	617191	61			0	0	0	64
FRAAL0557	YP_710841.1	617192	617935	744	2	hypothetical protein	71	50	71	46
IGR|FRAAL0557-FRAAL0558		617936	617981	46			0	0	0	0
FRAAL0558	YP_710842.1	617982	618569	588	3	conserved hypothetical protein; putative DNA-glycosylase domain	65	44	68	84
IGR|FRAAL0558-FRAAL0559		618570	618642	73			0	0	0	41
FRAAL0559	YP_710843.1	618643	619059	417	1	Putative transposase	31	36	26	73
FRAAL0560	YP_710844.1	619035	620294	1260	3	Putative multidrug resistance protein	29	18	16	95
IGR|FRAAL0560-FRAAL0562		620295	621193	899			12	11	16	29
FRAAL0562	YP_710845.1	621194	621616	423	2	hypothetical protein	6	0	0	0
IGR|FRAAL0562-FRAAL0563		621617	621915	299			31	0	18	0
FRAAL0563	YP_710846.1	621916	622140	225	-2	hypothetical protein	60	0	39	63
IGR|FRAAL0563-FRAAL0564		622141	622163	23			100	0	0	100
FRAAL0564	YP_710847.1	622164	622292	129	-3	hypothetical protein	28	0	0	100
IGR|FRAAL0564-FRAAL0565		622293	622407	115			22	22	0	2
FRAAL0565	YP_710848.1	622408	623847	1440	-2	hypothetical protein	11	2	2	8
IGR|FRAAL0565-FRAAL0566		623848	624132	285			16	27	26	22
FRAAL0566	YP_710849.1	624133	625059	927	1	putative oxidoreductase	89	75	82	80
IGR|FRAAL0566-FRAAL0567		625060	625167	108			22	0	0	0
FRAAL0567	YP_710850.1	625168	625779	612	-2	putative tetR-family transcriptional regulator	96	8	94	19
IGR|FRAAL0567-FRAAL0568		625780	625914	135			70	23	75	18
FRAAL0568	YP_710851.1	625915	626319	405	1	hypothetical protein	90	38	93	32
IGR|FRAAL0568-FRAAL0569		626320	626534	215			17	53	0	65
FRAAL0569	YP_710852.1	626535	627248	714	3	Putative short-chain type dehydrogenase/reductase (partial)	26	100	4	100
IGR|FRAAL0569-FRAAL0570		627249	627503	255			35	20	0	92
FRAAL0570	YP_710853.1	627504	628058	555	-3	putative TetR-family transcriptional regulator	6	85	8	8
IGR|FRAAL0570-FRAAL0571		628059	628241	183			21	100	14	0
FRAAL0571	YP_710854.1	628242	628706	465	3	conserved hypothetical protein	26	100	0	0
IGR|FRAAL0571-FRAAL0572		628707	628874	168			30	51	0	0
FRAAL0572	YP_710855.1	628875	629660	786	3	putative hydrolase	16	99	13	10
IGR|FRAAL0572-FRAAL0574		629661	629703	43			0	100	0	0
FRAAL0574	YP_710856.1	629704	631236	1533	1	Putative transmembrane transport protein	20	95	5	17
FRAAL0575	YP_710857.1	631207	631884	678	-2	putative transmembrane oxidoreductase	86	65	77	78
IGR|FRAAL0575-FRAAL0576		631885	632441	557			75	69	79	73
FRAAL0576	YP_710858.1	632442	634676	2235	-3	hypothetical protein; putative membrane protein	13	7	97	79
FRAAL0577	YP_710859.1	634673	634954	282	-1	Putative PadR family transcriptional regulator	45	9	100	90
IGR|FRAAL0577-FRAAL0578		634955	635151	197			0	0	71	40
FRAAL0578	YP_710860.1	635152	637131	1980	-2	putative serine/threonine protein kinase	85	76	81	79
IGR|FRAAL0578-FRAAL0580		637132	637221	90			94	62	100	19
FRAAL0580	YP_710861.1	637222	637536	315	-2	hypothetical protein	87	35	87	34
IGR|FRAAL0580-FRAAL0581		637537	637573	37			100	100	100	100
FRAAL0581	YP_710862.1	637574	638353	780	2	putative methyltransferase	87	89	89	93
IGR|FRAAL0581-FRAAL0582		638354	638653	300			11	46	11	25
FRAAL0582	YP_710863.1	638654	640453	1800	2	Putative efflux membrane protein (partial match)	86	85	80	88
IGR|FRAAL0582-FRAAL0583		640454	640838	385			38	14	29	25
FRAAL0583	YP_710864.1	640839	641222	384	3	Putative MarR-family transcriptional regulator	95	88	89	83
IGR|FRAAL0583-FRAAL0584		641223	641379	157			22	3	11	19
FRAAL0584	YP_710865.1	641380	641820	441	-2	Putative transcriptional regulator	79	78	84	82
IGR|FRAAL0584-FRAAL0585		641821	642039	219			63	60	63	53
FRAAL0585	YP_710866.1	642040	642864	825	-2	conserved hypothetical protein; putative membrane protein	69	60	48	66
IGR|FRAAL0585-FRAAL0586		642865	643036	172			23	12	31	13
FRAAL0586	YP_710867.1	643037	643738	702	-1	alkanesulfonate transport protein (ABC superfamily, atp_bind)	26	86	15	100
IGR|FRAAL0586-FRAAL0587		643739	643812	74			34	7	0	82
FRAAL0587	YP_710868.1	643813	644616	804	-2	alkanesulfonate transport protein (ABC superfamily, membrane)	56	97	13	100
IGR|FRAAL0587-FRAAL0588		644617	644816	200			38	28	0	100
FRAAL0588	YP_710869.1	644817	644888	72	-3	hypothetical protein	14	36	40	97
IGR|FRAAL0588-FRAAL0589		644889	644898	10			100	0	100	100
FRAAL0589	YP_710870.1	644899	645867	969	-2	putative alkanesulfonate transport protein (ABC superfamily)	43	88	8	99
IGR|FRAAL0589-FRAAL0590		645868	646190	323			21	49	0	78
FRAAL0590	YP_710871.1	646191	647117	927	-3	putative taurine dioxygenase	70	96	34	100
IGR|FRAAL0590-FRAAL0591		647118	647277	160			44	35	22	88
FRAAL0591	YP_710872.1	647278	647526	249	1	hypothetical protein	28	20	29	100
FRAAL0592	YP_710873.1	647507	648631	1125	-1	putative ROK-family transcriptional regulator	32	88	9	100
IGR|FRAAL0592-FRAAL0593		648632	648971	340			32	35	7	83
FRAAL0593	YP_710874.1	648972	649172	201	3	hypothetical protein	25	94	12	98
IGR|FRAAL0593-FRAAL0594		649173	649601	429			45	69	10	91
FRAAL0594	YP_710875.1	649602	652538	2937	-3	Phosphoenolpyruvate carboxylase (PEPCase) (PEPC)	97	94	99	98
IGR|FRAAL0594-FRAAL0595		652539	652722	184			100	98	100	71
FRAAL0595	YP_710876.1	652723	654009	1287	-2	hypothetical protein; putative membrane protein; putative peptidase domain	77	72	72	80
IGR|FRAAL0595-FRAAL0596		654010	654022	13			100	100	100	100
FRAAL0596	YP_710877.1	654023	654466	444	-1	Putative regulator	92	87	90	94
IGR|FRAAL0596-FRAAL0597		654467	654920	454			79	66	74	66
FRAAL0597	YP_710878.1	654921	655262	342	3	hypothetical protein	100	99	100	98
IGR|FRAAL0597-FRAAL0598		655263	655332	70			100	100	100	100
FRAAL0598	YP_710879.1	655333	657705	2373	1	Cytochrome d (bd-I) terminal oxidase subunit I	84	80	81	82
FRAAL0599	YP_710880.1	657702	658694	993	3	cytochrome D ubiquinol oxidase subunit II	100	96	100	98
IGR|FRAAL0599-FRAAL0600		658695	658755	61			84	100	49	100
FRAAL0600	YP_710881.1	658756	659592	837	1	conserved hypothetical protein; putative membrane protein	94	94	86	99
IGR|FRAAL0600-FRAAL0601		659593	659783	191			100	74	100	56
FRAAL0601	YP_710882.1	659784	661352	1569	3	conserved hypothetical protein; putative Adenylate cyclase domain	94	91	87	87
IGR|FRAAL0601-FRAAL0602		661353	661541	189			72	60	59	63
FRAAL0602	YP_710883.1	661542	662522	981	3	putative aldo/keto reductase	84	80	90	94
IGR|FRAAL0602-FRAAL0603		662523	662940	418			100	97	99	100
FRAAL0603	YP_710884.1	662941	663144	204	1	Cold-shock protein; nucleic acid-binding domain	100	100	100	100
IGR|FRAAL0603-FRAAL0604		663145	663724	580			69	72	73	83
FRAAL0604	YP_710885.1	663725	664783	1059	-1	Aspartate-semialdehyde dehydrogenase (ASA dehydrogenase) (ASADH)	98	96	97	97
IGR|FRAAL0604-FRAAL0605		664784	664898	115			90	72	90	73
FRAAL0605	YP_710886.1	664899	666167	1269	-3	Aspartokinase (Aspartate kinase) [Contains: Aspartokinase alpha subunit (ASK-alpha); Aspartokinase beta subunit (ASK-beta)]	100	98	99	98
IGR|FRAAL0605-FRAAL0606		666168	666417	250			97	89	98	100
FRAAL0606	YP_710887.1	666418	667002	585	1	putative tellurium resistance protein	100	100	100	100
IGR|FRAAL0606-FRAAL0607		667003	667022	20			100	90	80	65
FRAAL0607	YP_710888.1	667023	668045	1023	3	putative alcohol dehydrogenase	83	79	76	85
IGR|FRAAL0607-FRAAL0608		668046	668197	152			3	1	28	33
FRAAL0608	YP_710889.1	668198	668650	453	-1	hypothetical protein	92	95	90	96
IGR|FRAAL0608-FRAAL0609		668651	669204	554			84	83	88	85
FRAAL0609	YP_710890.1	669205	669813	609	1	hypothetical protein	97	95	98	98
IGR|FRAAL0609-FRAAL0610		669814	669855	42			88	55	95	21
FRAAL0610	YP_710891.1	669856	670455	600	-2	recombination and repair protein	100	100	100	100
IGR|FRAAL0610-FRAAL0611		670456	670470	15			100	100	100	100
FRAAL0611	YP_710892.1	670471	670980	510	-2	conserved hypothetical protein	95	87	92	89
IGR|FRAAL0611-FRAAL0612		670981	671001	21			100	100	100	100
FRAAL0612	YP_710893.1	671002	674052	3051	-2	DNA polymerase III subunit gamma (partial match)	69	59	62	64
IGR|FRAAL0612-FRAAL0613		674053	674113	61			100	100	100	100
FRAAL0613	YP_710894.1	674114	674389	276	-1	hypothetical protein	84	53	86	63
IGR|FRAAL0613-FRAALtRNA6		674390	674538	149			74	40	92	31
FRAALtRNA6		674539	674623	85	1	Ser tRNA	100	100	100	100
FRAAL0614	YP_710895.1	674614	675138	525	-2	putative integrase (Site-specific recombinase, phage integrase family)	13	18	10	10
IGR|FRAAL0614-FRAAL0615		675139	675675	537			11	6	5	5
FRAAL0615	YP_710896.1	675676	675885	210	-2	hypothetical protein	11	0	0	15
FRAAL0616	YP_710897.1	675839	676225	387	2	putative Xylanase	17	0	10	8
IGR|FRAAL0616-FRAAL0617		676226	676843	618			9	1	0	5
FRAAL0617	YP_710898.1	676844	677689	846	-1	conserved hypothetical protein	85	93	78	65
IGR|FRAAL0617-FRAAL0618		677690	677793	104			43	0	0	0
FRAAL0618	YP_710899.1	677794	678012	219	1	hypothetical protein	0	0	10	0
IGR|FRAAL0618-FRAAL0619		678013	678685	673			19	17	20	0
FRAAL0619	YP_710900.1	678686	680227	1542	-1	putative antibiotic antiporter	5	2	0	2
IGR|FRAAL0619-FRAAL0620		680228	680578	351			7	9	0	7
FRAAL0620	YP_710901.1	680579	681412	834	2	Putative cytochrome P450	6	0	0	0
IGR|FRAAL0620-FRAAL0621		681413	681518	106			0	0	0	0
FRAAL0621	YP_710902.1	681519	682148	630	-3	putative TetR-family transcriptional regulator	0	0	4	4
IGR|FRAAL0621-FRAAL0622		682149	682805	657			0	9	8	7
FRAAL0622	YP_710903.1	682806	683828	1023	-3	Putative hydrolase (partial)	91	85	87	74
IGR|FRAAL0622-FRAAL0623		683829	684143	315			98	31	98	53
FRAAL0623	YP_710904.1	684144	684575	432	-3	Putative transcriptional regulator	100	46	95	18
IGR|FRAAL0623-FRAAL0624		684576	684822	247			100	35	100	26
FRAAL0624	YP_710905.1	684823	685302	480	1	hypothetical protein	100	47	100	46
IGR|FRAAL0624-FRAAL0625		685303	685327	25			100	40	100	80
FRAAL0625	YP_710906.1	685328	687001	1674	-1	Trehalose synthase (Maltose alpha-D-glucosyltransferase)	100	95	100	99
IGR|FRAAL0625-FRAAL0626		687002	687230	229			0	23	1	0
FRAAL0626	YP_710907.1	687231	688355	1125	3	putative Short-chain dehydrogenase/reductase	10	11	0	7
IGR|FRAAL0626-FRAAL0627		688356	688546	191			29	84	29	0
FRAAL0627	YP_710908.1	688547	689722	1176	2	putative Penicillin-binding protein	94	88	86	86
IGR|FRAAL0627-FRAAL0628		689723	690280	558			82	63	3	60
FRAAL0628	YP_710909.1	690281	691606	1326	2	putative DNA binding protein	87	78	0	83
IGR|FRAAL0628-FRAAL0629		691607	691634	28			96	75	25	100
FRAAL0629	YP_710910.1	691635	692267	633	-3	Putative acetyltranferase	97	97	99	100
IGR|FRAAL0629-FRAAL0630		692268	692451	184			83	66	72	55
FRAAL0630	YP_710911.1	692452	695520	3069	-2	putative WD-repeat protein	23	83	11	89
IGR|FRAAL0630-FRAAL0631		695521	696519	999			65	67	58	66
FRAAL0631	YP_710912.1	696520	697980	1461	1	putative Pyridoxal-dependent decarboxylase	86	93	87	94
FRAAL0632	YP_710913.1	697964	698155	192	-1	hypothetical protein	41	37	35	36
IGR|FRAAL0632-FRAAL0633		698156	698243	88			63	75	63	97
FRAAL0633	YP_710914.1	698244	698885	642	-3	hypothetical protein	99	100	100	100
IGR|FRAAL0633-FRAAL0634		698886	699437	552			57	67	39	56
FRAAL0634	YP_710915.1	699438	699662	225	3	hypothetical protein	12	22	9	100
IGR|FRAAL0634-FRAALtRNA45		699663	699769	107			43	45	12	57
FRAALtRNA45		699770	699859	90	-1	Ser tRNA	100	100	100	100
IGR|FRAALtRNA45-FRAAL0635		699860	700087	228			46	50	36	58
FRAAL0635	YP_710916.1	700088	700579	492	-1	tRNA-specific adenosine deaminase	92	79	93	81
IGR|FRAAL0635-FRAAL0636		700580	700667	88			28	55	42	14
FRAAL0636	YP_710917.1	700668	701162	495	-3	hypothetical protein	100	99	99	100
IGR|FRAAL0636-FRAAL0637		701163	701601	439			86	75	81	77
FRAAL0637	YP_710918.1	701602	702852	1251	1	UDP-N-acetylmuramate--L-alanine ligase (UDP-N-acetylmuramoyl-L-alanine synthetase)	98	95	99	100
FRAAL0638	YP_710919.1	702849	703652	804	3	cobyric acid synthase	90	85	86	94
IGR|FRAAL0638-FRAAL0639		703653	703757	105			91	82	91	72
FRAAL0639	YP_710920.1	703758	704426	669	3	hypothetical protein; putative Esterase/lipase/thioesterase domain	99	100	100	100
IGR|FRAAL0639-FRAAL0640		704427	705289	863			50	59	51	51
FRAAL0640	YP_710921.1	705290	706249	960	-1	Putative peptidase	98	98	98	98
IGR|FRAAL0640-FRAALmisc_RNA_5		706250	706404	155			100	100	100	100
FRAALmisc_RNA_5		706405	706576	172	-1	-	100	100	100	100
IGR|FRAALmisc_RNA_5-FRAAL0642		706577	706938	362			67	53	52	76
FRAAL0642	YP_710922.1	706939	707322	384	-2	hypothetical protein	99	99	100	100
FRAAL0643	YP_710923.1	707262	707675	414	-3	hypothetical protein	97	98	93	93
IGR|FRAAL0643-FRAAL0644		707676	707738	63			100	67	100	89
FRAAL0644	YP_710924.1	707739	708911	1173	-3	putative metal-transport protein	97	94	92	98
FRAAL0645	YP_710925.1	708885	709283	399	3	hypothetical protein; putative signal peptide	31	22	35	29
IGR|FRAAL0645-FRAAL0646		709284	709492	209			28	0	31	9
FRAAL0646	YP_710926.1	709493	711340	1848	2	hypothetical protein	98	76	97	81
IGR|FRAAL0646-FRAAL0647		711341	711351	11			100	100	100	100
FRAAL0647	YP_710927.1	711352	711708	357	-2	hypothetical protein	88	90	92	97
IGR|FRAAL0647-FRAAL0648		711709	711715	7			100	100	100	100
FRAAL0648	YP_710928.1	711716	711787	72	-1	hypothetical protein	100	100	100	100
IGR|FRAAL0648-FRAAL0649		711788	711905	118			100	100	100	100
FRAAL0649	YP_710929.1	711906	712712	807	3	hypothetical protein	85	73	82	75
IGR|FRAAL0649-FRAAL0650		712713	712822	110			31	52	49	0
FRAAL0650	YP_710930.1	712823	713032	210	2	Hypothetical protein	100	99	100	87
FRAAL0651	YP_710931.1	712974	714140	1167	3	putative Sensory transduction histidine kinase	96	98	97	96
IGR|FRAAL0651-FRAAL0652		714141	714277	137			79	43	77	25
FRAAL0652	YP_710932.1	714278	715960	1683	2	putative two-component sensor protein	91	79	93	93
FRAAL0653	YP_710933.1	715957	716397	441	1	Transcriptional regulatory protein	100	97	99	100
IGR|FRAAL0653-FRAAL0654		716398	716630	233			44	49	27	33
FRAAL0654	YP_710934.1	716631	717290	660	3	conserved hypothetical protein	99	97	99	96
IGR|FRAAL0654-FRAAL0655		717291	717562	272			28	33	28	29
FRAAL0655	YP_710935.1	717563	718009	447	2	Putative MutT/nudix-family hydrolase	94	94	96	91
IGR|FRAAL0655-FRAAL0656		718010	718026	17			100	24	100	24
FRAAL0656	YP_710936.1	718027	719370	1344	-2	hypothetical protein	95	85	92	88
IGR|FRAAL0656-FRAAL0657		719371	719476	106			100	100	100	100
FRAAL0657	YP_710937.1	719477	719818	342	2	hypothetical protein	70	65	76	85
IGR|FRAAL0657-FRAAL0658		719819	719960	142			92	86	94	92
FRAAL0658	YP_710938.1	719961	720728	768	3	conserved hypothetical protein	80	79	74	86
IGR|FRAAL0658-FRAAL0659		720729	720740	12			100	100	100	100
FRAAL0659	YP_710939.1	720741	721175	435	3	hypothetical protein	71	79	77	73
FRAAL0660	YP_710940.1	721144	721938	795	-2	putative Formate dehydrogenase	83	82	89	87
FRAAL0661	YP_710941.1	721925	722584	660	-1	putative reductase with Sulfite oxidase, middle catalytic domain	100	95	99	100
IGR|FRAAL0661-FRAAL0662		722585	722762	178			49	49	46	71
FRAAL0662	YP_710942.1	722763	723911	1149	-3	hypothetical protein	64	57	66	56
IGR|FRAAL0662-FRAAL0663		723912	724054	143			100	81	100	82
FRAAL0663	YP_710943.1	724055	724876	822	-1	Putative ABC transporter integral membrane protein	91	41	94	87
FRAAL0664	YP_710944.1	724873	725865	993	-2	putative ABC transporter ATP-binding protein	99	39	98	87
IGR|FRAAL0664-FRAAL0665		725866	726134	269			69	12	77	51
FRAAL0665	YP_710945.1	726135	726776	642	-3	Putative two-component system response regulator	100	32	100	97
FRAAL0666	YP_710946.1	726773	728299	1527	-1	putative two component system sensor kinase	79	15	76	69
IGR|FRAAL0666-FRAAL0667		728300	728648	349			68	24	70	76
FRAAL0667	YP_710947.1	728649	729065	417	3	hypothetical protein	90	86	92	97
FRAAL0668	YP_710948.1	729062	729706	645	2	Thymidylate kinase (dTMP kinase)	98	85	97	92
IGR|FRAAL0668-FRAAL0669		729707	729766	60			47	22	18	22
FRAAL0669	YP_710949.1	729767	730282	516	-1	hypothetical protein; putative signal peptide	53	37	48	70
IGR|FRAAL0669-FRAAL0670		730283	730404	122			38	44	36	93
FRAAL0670	YP_710950.1	730405	731343	939	-2	putative acyl-ACP desaturase	97	97	98	99
IGR|FRAAL0670-FRAAL0671		731344	731572	229			69	81	70	86
FRAAL0671	YP_710951.1	731573	732295	723	2	Alkaline phosphatase synthesis transcriptional regulatory protein phoP	91	99	91	92
FRAAL0672	YP_710952.1	732292	733824	1533	1	Putative two-component system sensor kinase PhoR	80	69	66	82
FRAAL0673	YP_710953.1	733761	734936	1176	-3	Putative DeoR family transcriptional regulator	75	70	74	80
IGR|FRAAL0673-FRAAL0674		734937	735034	98			88	87	84	96
FRAAL0674	YP_710954.1	735035	735511	477	2	hypothetical protein	74	52	86	47
IGR|FRAAL0674-FRAAL0675		735512	735640	129			40	31	5	5
FRAAL0675	YP_710955.1	735641	736252	612	-1	conserved hypothetical protein	85	82	84	77
IGR|FRAAL0675-FRAAL0676		736253	736486	234			14	44	3	32
FRAAL0676	YP_710956.1	736487	737533	1047	-1	conserved hypothetical protein; putative Metallo-dependent hydrolase domain	91	93	95	97
IGR|FRAAL0676-FRAAL0677		737534	737703	170			74	78	75	77
FRAAL0677	YP_710957.1	737704	737910	207	1	hypothetical protein	78	91	79	60
IGR|FRAAL0677-FRAAL0678		737911	738082	172			97	99	97	92
FRAAL0678	YP_710958.1	738083	739708	1626	2	Glutamine synthetase (Glutamate--ammonia ligase)	80	80	76	83
IGR|FRAAL0678-FRAAL0679		739709	739729	21			29	19	29	71
FRAAL0679	YP_710959.1	739730	741058	1329	-1	conserved hypothetical protein; putative signal peptide; putative NAD(P)-binding Rossmann-fold domains	58	51	50	61
IGR|FRAAL0679-FRAAL0680		741059	741147	89			100	100	100	100
FRAAL0680	YP_710960.1	741148	744666	3519	1	Pyruvate carboxylase 2 (Pyruvic carboxylase 2) (PCB 2)	96	97	94	95
IGR|FRAAL0680-FRAAL0681		744667	744776	110			1	18	25	0
FRAAL0681	YP_710961.1	744777	746084	1308	-3	putative glycosyl transferase	92	94	93	92
IGR|FRAAL0681-FRAAL0683		746085	746324	240			100	81	92	100
FRAAL0683	YP_710962.1	746325	748892	2568	-3	putative membrane protein; putative Glycosyl transferase and kinase domains	88	90	83	85
IGR|FRAAL0683-FRAAL0684		748893	749054	162			63	52	79	27
FRAAL0684	YP_710963.1	749055	751001	1947	-3	Putative Sensor histidine kinase	74	60	74	67
IGR|FRAAL0684-FRAAL0685		751002	751006	5			100	100	100	0
FRAAL0685	YP_710964.1	751007	752083	1077	-1	Putative two-component system response regulator (partial match)	81	77	80	74
IGR|FRAAL0685-FRAAL0686		752084	752181	98			18	0	23	24
FRAAL0686	YP_710965.1	752182	752628	447	1	hypothetical protein	6	0	0	7
IGR|FRAAL0686-FRAAL0689		752629	753477	849			0	3	1	3
FRAAL0689	YP_710966.1	753478	754683	1206	1	putative DNA Modification methylase (Cytosine-specific methyltransferase)	2	2	1	0
IGR|FRAAL0689-FRAAL0692		754684	754929	246			0	0	0	0
FRAAL0692	YP_710967.1	754930	755079	150	1	hypothetical protein	0	0	0	0
IGR|FRAAL0692-FRAAL0693		755080	755214	135			0	0	0	0
FRAAL0693	YP_710968.1	755215	755526	312	1	hypothetical protein	8	0	0	0
IGR|FRAAL0693-FRAAL0694		755527	756040	514			0	0	5	6
FRAAL0694	YP_710969.1	756041	756103	63	-1	hypothetical protein	0	0	0	25
IGR|FRAAL0694-FRAAL0695		756104	756383	280			0	0	0	8
FRAAL0695	YP_710970.1	756384	757658	1275	3	Putative DNA helicase	13	2	95	3
IGR|FRAAL0695-FRAAL0696		757659	758229	571			77	80	86	59
FRAAL0696	YP_710971.1	758230	758640	411	1	hypothetical protein	81	66	82	83
IGR|FRAAL0696-FRAAL0697		758641	758801	161			49	60	45	60
FRAAL0697	YP_710972.1	758802	759551	750	3	putative Carboxymethylenebutenolidase	99	100	98	100
IGR|FRAAL0697-FRAAL0698		759552	759698	147			48	73	24	92
FRAAL0698	YP_710973.1	759699	761924	2226	-3	WD-repeat protein	100	95	99	99
IGR|FRAAL0698-FRAAL0699		761925	762481	557			81	75	80	73
FRAAL0699	YP_710974.1	762482	763165	684	-1	hypothetical protein	16	69	11	87
IGR|FRAAL0699-FRAAL0700		763166	763232	67			28	34	12	52
FRAAL0700	YP_710975.1	763233	764039	807	-3	Putative two-component system response regulator	92	82	90	96
FRAAL0701	YP_710976.1	764036	765316	1281	-1	Putative two-component system sensor kinase	83	80	83	90
IGR|FRAAL0701-FRAAL0702		765317	765413	97			100	99	99	100
FRAAL0702	YP_710977.1	765414	765797	384	3	conserved hypothetical protein	82	64	78	68
IGR|FRAAL0702-FRAAL0703		765798	766008	211			17	17	17	18
FRAAL0703	YP_710978.1	766009	766257	249	1	conserved hypothetical protein	100	86	91	98
IGR|FRAAL0703-FRAAL0704		766258	766502	245			24	2	26	11
FRAAL0704	YP_710979.1	766503	768638	2136	-3	hypothetical protein	88	79	87	85
IGR|FRAAL0704-FRAAL0706		768639	768783	145			100	100	100	100
FRAAL0706	YP_710980.1	768784	768975	192	1	hypothetical protein	100	100	100	100
FRAAL0707	YP_710981.1	768945	769979	1035	-3	hypothetical protein; putative N-acetyltransferase domain	68	58	60	72
IGR|FRAAL0707-FRAAL0708		769980	770016	37			0	0	0	0
FRAAL0708	YP_710982.1	770017	770952	936	-2	putative non-haem bromoperoxidase (Bromide peroxidase)	97	93	97	97
IGR|FRAAL0708-FRAAL0709		770953	771056	104			33	13	31	73
FRAAL0709	YP_710983.1	771057	771578	522	-3	conserved hypothetical protein; putative membrane protein	100	100	100	96
IGR|FRAAL0709-FRAAL0710		771579	771742	164			60	86	52	73
FRAAL0710	YP_710984.1	771743	773248	1506	-1	hypothetical protein; putative signal peptide	57	52	63	68
IGR|FRAAL0710-FRAAL0711		773249	773324	76			100	100	100	100
FRAAL0711	YP_710985.1	773325	773741	417	-3	putative transcriptional regulator	100	100	100	100
IGR|FRAAL0711-FRAAL0712		773742	773920	179			100	98	100	100
FRAAL0712	YP_710986.1	773921	774118	198	2	hypothetical protein	100	100	100	100
IGR|FRAAL0712-FRAAL0713		774119	774179	61			84	100	66	100
FRAAL0713	YP_710987.1	774180	775343	1164	3	conserved hypothetical protein	73	77	73	71
FRAAL0714	YP_710988.1	775340	776131	792	2	conserved hypothetical protein; putative Metallo-phosphoesterase domain	89	87	90	85
IGR|FRAAL0714-FRAAL0715		776132	776747	616			43	51	37	52
FRAAL0715	YP_710989.1	776748	777578	831	-3	hypothetical protein; putative Rieske [2Fe-2S] domain	98	97	96	97
IGR|FRAAL0715-FRAAL0716		777579	777868	290			79	90	76	92
FRAAL0716	YP_710990.1	777869	778285	417	2	hypothetical protein	100	97	100	91
IGR|FRAAL0716-FRAAL0717		778286	778677	392			58	42	44	38
FRAAL0717	YP_710991.1	778678	779316	639	1	hypothetical protein	30	54	34	57
IGR|FRAAL0717-FRAAL0718		779317	779444	128			22	38	22	17
FRAAL0718	YP_710992.1	779445	779705	261	3	hypothetical protein	93	79	95	89
IGR|FRAAL0718-FRAAL0719		779706	779717	12			92	17	42	100
FRAAL0719	YP_710993.1	779718	779915	198	-3	conserved hypothetical protein	71	67	52	79
IGR|FRAAL0719-FRAAL0720		779916	780100	185			56	77	54	75
FRAAL0720	YP_710994.1	780101	781132	1032	2	conserved hypothetical protein	84	82	80	84
IGR|FRAAL0720-FRAAL0721		781133	781190	58			0	0	0	0
FRAAL0721	YP_710995.1	781191	781955	765	-3	hypothetical protein	57	52	55	55
IGR|FRAAL0721-FRAAL0722		781956	782062	107			80	86	86	93
FRAAL0722	YP_710996.1	782063	782239	177	2	hypothetical protein; putative signal peptide	88	98	83	75
FRAAL0723	YP_710997.1	782224	783618	1395	1	putative Formyl-CoA transferase	89	88	91	94
IGR|FRAAL0723-FRAAL0725		783619	784053	435			89	75	89	89
FRAAL0725	YP_710998.1	784054	785178	1125	1	putative branched-chain amino acid ABC transporter	100	100	100	100
IGR|FRAAL0725-FRAAL0726		785179	785200	22			100	100	100	100
FRAAL0726	YP_710999.1	785201	786298	1098	2	high-affinity branched-chain amino acid transport protein (ABC superfamily, membrane)	96	98	97	95
IGR|FRAAL0726-FRAAL0727		786299	786366	68			100	46	72	60
FRAAL0727	YP_711000.1	786367	787842	1476	1	high-affinity branched-chain amino acid transport protein (ABC superfamily, membrane)	92	86	89	87
IGR|FRAAL0727-FRAAL0728		787843	787865	23			65	0	0	83
FRAAL0728	YP_711001.1	787866	788828	963	3	branched-chain amino acid transport protein (ABC superfamily, atp_bind)	90	88	86	88
FRAAL0729	YP_711002.1	788828	789631	804	2	high-affinity branched-chain amino acid transport protein (ABC superfamily, atp_bind)	87	93	89	91
FRAAL0730	YP_711003.1	789598	790056	459	-2	hypothetical protein	99	88	100	48
FRAAL0731	YP_711004.1	790001	791005	1005	2	Putative LysR-family transcriptional regulator	94	97	87	92
IGR|FRAAL0731-FRAAL0732		791006	791108	103			0	12	0	0
FRAAL0732	YP_711005.1	791109	791180	72	3	hypothetical protein	0	100	0	0
IGR|FRAAL0732-FRAAL0733		791181	791188	8			0	100	0	0
FRAAL0733	YP_711006.1	791189	792121	933	-1	hypothetical protein	87	100	91	90
IGR|FRAAL0733-FRAAL0734		792122	792203	82			77	100	73	0
FRAAL0734	YP_711007.1	792204	793556	1353	-3	Putative FAD-dependent oxidoreductase	84	73	77	74
IGR|FRAAL0734-FRAAL0735		793557	793926	370			86	79	83	61
FRAAL0735	YP_711008.1	793927	795675	1749	1	putative acyl-CoA synthetase (long-chain-fatty-acid--CoA ligase)	89	89	86	80
FRAAL0736	YP_711009.1	795660	796817	1158	-3	hypothetical protein; putative signal peptide	87	88	79	88
IGR|FRAAL0736-FRAAL0737		796818	797037	220			81	56	80	67
FRAAL0737	YP_711010.1	797038	799032	1995	1	putative ATP-dependent DNA helicase RecQ	88	83	82	87
IGR|FRAAL0737-FRAAL0738		799033	799233	201			94	100	94	100
FRAAL0738	YP_711011.1	799234	800049	816	1	putative dehydrogenase/reductase oxidoreductase	93	95	94	94
IGR|FRAAL0738-FRAAL0739		800050	800249	200			49	74	50	14
FRAAL0739	YP_711012.1	800250	801428	1179	-3	putative monooxygenase with luciferase-like ATPase activity	85	83	86	90
IGR|FRAAL0739-FRAAL0740		801429	801431	3			100	100	0	100
FRAAL0740	YP_711013.1	801432	802004	573	-3	hypothetical protein	98	95	99	100
IGR|FRAAL0740-FRAAL0741		802005	802401	397			68	43	51	43
FRAAL0741	YP_711014.1	802402	802701	300	1	hypothetical protein	36	39	36	36
FRAAL0742	YP_711015.1	802602	803438	837	3	hypothetical protein	100	98	97	100
IGR|FRAAL0742-FRAAL0743		803439	803455	17			100	100	100	100
FRAAL0743	YP_711016.1	803456	804706	1251	2	hypothetical protein; putative signal peptide; putative Acyltransferase domain	63	55	55	73
FRAAL0744	YP_711017.1	804707	806257	1551	2	hypothetical protein; putative endonuclease domain	76	56	80	65
FRAAL0745	YP_711018.1	806218	806472	255	-2	hypothetical protein	18	4	17	16
IGR|FRAAL0745-FRAAL0746		806473	806491	19			32	0	32	11
FRAAL0746	YP_711019.1	806492	807568	1077	-1	hypothetical protein; putative membrane protein	100	99	100	100
IGR|FRAAL0746-FRAAL0747		807569	807653	85			91	69	86	98
FRAAL0747	YP_711020.1	807654	808139	486	-3	hypothetical protein; putative membrane protein	100	100	100	100
IGR|FRAAL0747-FRAAL0748		808140	808407	268			69	57	54	60
FRAAL0748	YP_711021.1	808408	809157	750	-2	hypothetical protein; putative signal peptide	98	98	97	99
IGR|FRAAL0748-FRAAL0749		809158	809456	299			10	13	13	23
FRAAL0749	YP_711022.1	809457	810017	561	-3	Putative outer membrane protein	91	95	94	96
IGR|FRAAL0749-FRAAL0751		810018	810685	668			64	61	73	73
FRAAL0751	YP_711023.1	810686	811606	921	-1	SAM-dependent methyltransferase	89	95	94	95
IGR|FRAAL0751-FRAAL0752		811607	811915	309			40	45	42	48
FRAAL0752	YP_711024.1	811916	812956	1041	2	Putative transcription regulator protein	73	62	77	81
IGR|FRAAL0752-FRAAL0753		812957	812994	38			3	0	21	0
FRAAL0753	YP_711025.1	812995	815217	2223	-2	Putative serine/threonine protein kinase	81	74	78	80
IGR|FRAAL0753-FRAAL0755		815218	815410	193			89	42	62	67
FRAAL0755	YP_711026.1	815411	817264	1854	-1	putative protein-tyrosine kinase	62	59	56	61
IGR|FRAAL0755-FRAAL0756		817265	817341	77			84	84	84	78
FRAAL0756	YP_711027.1	817342	818328	987	-2	hypothetical protein	95	85	98	94
IGR|FRAAL0756-FRAAL0757		818329	818793	465			64	81	75	69
FRAAL0757	YP_711028.1	818794	820794	2001	-2	hypothetical protein; putative membrane protein	77	80	76	84
FRAL0758	YP_711029.1	820667	820969	303	2	hypothetical protein	81	89	81	92
IGR|FRAL0758-FRAAL0758		820970	821029	60			100	100	100	100
FRAAL0758	YP_711030.1	821030	821599	570	-1	hypothetical protein	67	77	66	79
IGR|FRAAL0758-FRAAL0759		821600	821756	157			86	99	95	100
FRAAL0759	YP_711031.1	821757	821999	243	-3	hypothetical protein	49	60	51	58
IGR|FRAAL0759-FRAAL0760		822000	822213	214			44	43	43	41
FRAAL0760	YP_711032.1	822214	823290	1077	1	Putative non-ribosomal peptide synthetase	93	83	93	93
IGR|FRAAL0760-FRAAL0761		823291	823551	261			22	41	21	31
FRAAL0761	YP_711033.1	823552	824520	969	1	conserved hypothetical protein	88	80	84	86
IGR|FRAAL0761-FRAAL0762		824521	824878	358			14	32	23	37
FRAAL0762	YP_711034.1	824879	825829	951	-1	putative dehydrogenase	89	96	91	96
IGR|FRAAL0762-FRAAL0763		825830	826239	410			100	100	100	100
FRAAL0763	YP_711035.1	826240	826569	330	1	hypothetical protein	100	99	100	100
FRAAL0764	YP_711036.1	826376	827392	1017	-1	putative oxidoreductase, NAD(P)-binding domain (partial match)	86	86	83	92
IGR|FRAAL0764-FRAAL0765		827393	827822	430			67	75	59	77
FRAAL0765	YP_711037.1	827823	829124	1302	3	putative RNA-binding protein	76	76	72	78
IGR|FRAAL0765-FRAAL0766		829125	829205	81			56	69	89	26
FRAAL0766	YP_711038.1	829206	830717	1512	3	putative oxidoreductase with NAD-binding domain	83	85	84	89
IGR|FRAAL0766-FRAAL0767		830718	831298	581			38	21	20	12
FRAAL0767	YP_711039.1	831299	833341	2043	2	putative Two-component hybrid sensor and regulator	96	96	94	99
IGR|FRAAL0767-FRAAL0768		833342	833547	206			25	69	0	21
FRAAL0768	YP_711040.1	833548	834279	732	-2	Putative two-component sensor	89	92	89	91
FRAAL0769	YP_711041.1	834276	834728	453	-3	Putative two component system response regulator	79	83	79	81
IGR|FRAAL0769-FRAAL0770		834729	834911	183			77	84	89	84
FRAAL0770	YP_711042.1	834912	835985	1074	-3	putative Ribokinase	76	67	71	69
IGR|FRAAL0770-FRAAL0771		835986	836224	239			48	35	48	53
FRAAL0771	YP_711043.1	836225	840175	3951	-1	putative signaling protein with a PAS domain	77	75	81	82
IGR|FRAAL0771-FRAAL0773		840176	841199	1024			74	67	65	68
FRAAL0773	YP_711044.1	841200	842942	1743	3	acyl-CoA dehydrogenase (flavoprotein) , adaptive response (transcription activated by Ada)	89	93	90	92
IGR|FRAAL0773-FRAAL0774		842943	843388	446			84	81	82	84
FRAAL0774	YP_711045.1	843389	844306	918	-1	hypothetical protein	56	54	50	53
IGR|FRAAL0774-FRAAL0775		844307	844437	131			34	59	50	53
FRAAL0775	YP_711046.1	844438	844755	318	1	hypothetical protein	0	0	8	29
IGR|FRAAL0775-FRAAL0776		844756	844962	207			41	19	48	21
FRAAL0776	YP_711047.1	844963	846339	1377	1	hypothetical protein; putative PE_PGRS family protein	32	32	35	45
IGR|FRAAL0776-FRAAL0777		846340	846423	84			0	0	0	0
FRAAL0777	YP_711048.1	846424	846900	477	-2	putative FMN reductase (Sulfate starvation-induced protein 4) (SSI4)	92	92	92	94
IGR|FRAAL0777-FRAAL0778		846901	847321	421			63	86	70	61
FRAAL0778	YP_711049.1	847322	847531	210	-1	hypothetical protein; putative signal peptide	100	100	100	100
IGR|FRAAL0778-FRAAL0781		847532	848987	1456			69	68	63	73
FRAAL0781	YP_711050.1	848988	849413	426	3	hypothetical protein	93	94	94	87
IGR|FRAAL0781-FRAAL0783		849414	850432	1019			98	92	98	99
FRAAL0783	YP_711051.1	850433	851611	1179	-1	cystathionine gamma-synthase, PLP-dependent	98	89	100	96
IGR|FRAAL0783-FRAAL0784		851612	851620	9			100	100	100	100
FRAAL0784	YP_711052.1	851621	853033	1413	-1	Cysteine synthase B, O-acetylserine sulfhydrylase B	94	97	94	96
IGR|FRAAL0784-FRAAL0785		853034	853362	329			81	74	66	50
FRAAL0785	YP_711053.1	853363	853752	390	1	conserved hypothetical protein; putative membrane protein	100	99	100	100
IGR|FRAAL0785-FRAAL0786		853753	853820	68			1	24	28	25
FRAAL0786	YP_711054.1	853821	854237	417	-3	putative Bacterioferritin	93	98	100	100
IGR|FRAAL0786-FRAAL0787		854238	854413	176			66	83	68	58
FRAAL0787	YP_711055.1	854414	855238	825	-1	hypothetical protein	82	68	71	84
IGR|FRAAL0787-FRAAL0788		855239	856278	1040			69	70	64	62
FRAAL0788	YP_711056.1	856279	858012	1734	1	putative ABC Phosphate-transporting ATPase	98	97	98	99
IGR|FRAAL0788-FRAAL0789		858013	858056	44			61	55	77	100
FRAAL0789	YP_711057.1	858057	859976	1920	3	putative Phosphate ABC transporter (ATPase)	97	93	96	97
FRAAL0790	YP_711058.1	859973	860407	435	-1	hypothetical protein	94	95	95	94
IGR|FRAAL0790-FRAAL0791		860408	860641	234			86	89	91	100
FRAAL0791	YP_711059.1	860642	862276	1635	2	Serine-Carboxyl Peptidase	84	87	85	94
IGR|FRAAL0791-FRAAL0792		862277	862479	203			6	4	19	28
FRAAL0792	YP_711060.1	862480	863571	1092	-2	putative high-affinity branched chain amino acid ABC transporter, amino acid-binding protein	98	88	95	90
IGR|FRAAL0792-FRAAL0793		863572	863847	276			76	87	92	93
FRAAL0793	YP_711061.1	863848	866019	2172	1	high-affinity branched-chain amino acid transport system permease protein braE	88	86	86	91
IGR|FRAAL0793-FRAAL0794		866020	866039	20			20	65	100	65
FRAAL0794	YP_711062.1	866040	867686	1647	3	High-affinity branched-chain amino acid transport ATP-binding protein (partial match)	79	85	74	83
IGR|FRAAL0794-FRAAL0795		867687	867809	123			0	21	0	0
FRAAL0795	YP_711063.1	867810	867926	117	3	hypothetical protein	0	32	0	0
FRAAL0796	YP_711064.1	867923	868141	219	-1	hypothetical protein	74	99	0	0
IGR|FRAAL0796-FRAAL0797		868142	868514	373			18	75	0	0
FRAAL0797	YP_711065.1	868515	870521	2007	3	Putative glycosyl transferase	31	92	9	8
IGR|FRAAL0797-FRAAL0798		870522	870604	83			63	30	67	35
FRAAL0798	YP_711066.1	870605	872053	1449	2	Putative integral membrane acyltransferase	21	83	14	4
IGR|FRAAL0798-FRAAL0799		872054	872522	469			16	23	5	5
FRAAL0799	YP_711067.1	872523	873776	1254	3	putative Glycosyl hydrolase	21	88	16	7
IGR|FRAAL0799-FRAALmisc_RNA_11		873777	873915	139			58	50	59	50
FRAALmisc_RNA_11		873916	874014	99	1	-	100	100	100	100
FRAAL0800	YP_711068.1	874015	875985	1971	1	5'-phosphoryl-5-aminoimidazole = 4-amino-5-hydroxymethyl-2-methylpyrimidine-P	87	84	84	87
IGR|FRAAL0800-FRAAL0801		875986	876117	132			34	18	12	27
FRAAL0801	YP_711069.1	876118	877779	1662	-2	hypothetical protein; putative TIR (Toll/Interleukin receptor) and RNA binding domains	67	59	60	55
IGR|FRAAL0801-FRAAL0802		877780	877962	183			100	71	100	97
FRAAL0802	YP_711070.1	877963	878163	201	-2	hypothetical protein	59	31	55	30
IGR|FRAAL0802-FRAALtRNA7		878164	878234	71			100	97	100	82
FRAALtRNA7		878235	878307	73	1	Arg tRNA	100	100	100	100
IGR|FRAALtRNA7-FRAAL0803		878308	878367	60			100	100	100	100
FRAAL0803	YP_711071.1	878368	878562	195	-2	hypothetical protein	1	84	1	1
IGR|FRAAL0803-FRAAL0804		878563	879051	489			0	76	0	17
FRAAL0804	YP_711072.1	879052	879459	408	1	hypothetical protein; putative lambda repressor-like DNA-binding domain	13	100	6	10
IGR|FRAAL0804-FRAAL0805		879460	879723	264			0	95	0	0
FRAAL0805	YP_711073.1	879724	879948	225	-2	hypothetical protein	43	100	0	0
FRAAL0806	YP_711074.1	879945	880136	192	-3	hypothetical protein	28	100	0	27
IGR|FRAAL0806-FRAAL0807		880137	880146	10			0	100	0	0
FRAAL0807	YP_711075.1	880147	880569	423	-2	conserved hypothetical protein	6	100	6	0
IGR|FRAAL0807-FRAAL0808		880570	880601	32			0	100	0	0
FRAAL0808	YP_711076.1	880602	880748	147	-3	hypothetical protein; putative signal peptide	0	100	0	0
IGR|FRAAL0808-FRAAL0809		880749	881391	643			40	90	4	4
FRAAL0809	YP_711077.1	881392	882534	1143	1	Putative P-loop ATPase	30	95	6	18
FRAAL0810	YP_711078.1	882524	883111	588	2	putative guanylate kinase	4	92	4	5
FRAAL0811	YP_711079.1	883093	883851	759	1	hypothetical protein; putative Aldolase domain	24	97	9	46
IGR|FRAAL0811-FRAAL0812		883852	883989	138			51	87	0	42
FRAAL0812	YP_711080.1	883990	885021	1032	-2	conserved hypothetical protein; putative Subtilisin-like domain	0	0	2	0
FRAAL0813	YP_711081.1	884926	884991	66	1	hypothetical protein	0	0	0	0
IGR|FRAAL0813-FRAAL0814		884992	885036	45			0	0	0	0
FRAAL0814	YP_711082.1	885037	885255	219	1	hypothetical protein	0	0	0	0
IGR|FRAAL0814-FRAAL0815		885256	885777	522			0	7	5	0
FRAAL0815	YP_711083.1	885778	885840	63	1	hypothetical protein	0	0	0	0
IGR|FRAAL0815-FRAAL0816		885841	885978	138			0	0	0	0
FRAAL0816	YP_711084.1	885979	886242	264	1	hypothetical protein	9	0	0	0
FRAAL0817	YP_711085.1	886211	887377	1167	-1	putative ATPase	2	2	0	0
FRAAL0818	YP_711086.1	886252	886341	90	1	hypothetical protein	0	0	0	0
IGR|FRAAL0818-FRAAL0819		886342	886507	166			0	0	0	0
FRAAL0819	YP_711087.1	886508	886597	90	2	hypothetical protein	0	0	0	0
IGR|FRAAL0819-FRAAL0820		886598	887038	441			6	6	0	0
FRAAL0820	YP_711088.1	887039	887128	90	2	hypothetical protein	0	0	0	0
IGR|FRAAL0820-FRAAL0821		887129	887865	737			17	21	17	18
FRAAL0821	YP_711089.1	887866	887970	105	-2	hypothetical protein; putative signal peptide	28	50	4	32
IGR|FRAAL0821-FRAAL0822		887971	888052	82			0	0	0	30
FRAAL0822	YP_711090.1	888053	888376	324	-1	hypothetical protein	8	0	0	0
IGR|FRAAL0822-FRAAL0823		888377	888613	237			0	0	0	11
FRAAL0823	YP_711091.1	888614	889249	636	-1	putative two-component system response regulator	15	0	11	9
IGR|FRAAL0823-FRAAL0824		889250	889389	140			0	36	0	0
FRAAL0824	YP_711092.1	889390	891168	1779	-2	Putative two-component system sensor kinase	9	11	5	11
IGR|FRAAL0824-FRAAL0825		891169	891441	273			0	0	0	10
FRAAL0825	YP_711093.1	891442	892476	1035	1	hypothetical protein; putative signal peptide; putative Twin-arginine translocation pathway domain	5	0	0	5
IGR|FRAAL0825-FRAAL0826		892477	892622	146			31	0	48	59
FRAAL0826	YP_711094.1	892623	893171	549	3	conserved hypothetical protein	0	16	0	59
IGR|FRAAL0826-FRAAL0828		893172	893180	9			0	56	0	0
FRAAL0828	YP_711095.1	893181	893570	390	-3	hypothetical protein	21	98	0	28
IGR|FRAAL0828-FRAAL0829		893571	894024	454			14	29	14	11
FRAAL0829	YP_711096.1	894025	894297	273	-2	hypothetical protein	36	8	27	9
FRAAL0830	YP_711097.1	894283	894549	267	1	hypothetical protein	21	76	13	0
IGR|FRAAL0830-FRAAL0831		894550	895142	593			8	34	4	5
FRAAL0831	YP_711098.1	895143	895352	210	3	hypothetical protein	34	98	0	0
IGR|FRAAL0831-FRAAL0832		895353	895529	177			16	76	0	14
FRAAL0832	YP_711099.1	895530	895895	366	3	putative anti-sigma factor	18	84	22	7
IGR|FRAAL0832-FRAAL0833		895896	896020	125			14	49	14	11
FRAAL0833	YP_711100.1	896021	896683	663	2	conserved hypothetical protein	85	76	90	78
IGR|FRAAL0833-FRAAL0834		896684	896831	148			0	10	0	3
FRAAL0834	YP_711101.1	896832	897119	288	-3	hypothetical protein; putative signal peptide	0	85	0	0
IGR|FRAAL0834-FRAAL0835		897120	897437	318			4	8	4	4
FRAAL0835	YP_711102.1	897438	897902	465	-3	universal stress protein	100	83	100	92
IGR|FRAAL0835-FRAAL0836		897903	897939	37			100	43	100	46
FRAAL0836	YP_711103.1	897940	899445	1506	-2	Putative transmembrane efflux protein	99	99	99	99
IGR|FRAAL0836-FRAAL0837		899446	900182	737			28	24	31	34
FRAAL0837	YP_711104.1	900183	901229	1047	-3	conserved hypothetical protein; putative Galactose-binding domain	0	0	0	0
IGR|FRAAL0837-FRAAL0839		901230	901481	252			18	0	0	0
FRAAL0839	YP_711105.1	901482	902087	606	-3	hypothetical protein; putative SMAD/FHA domain	13	9	9	25
IGR|FRAAL0839-FRAAL0840		902088	902143	56			0	0	0	41
FRAAL0840	YP_711106.1	902144	902776	633	-1	putative radical activating enzyme	25	12	12	6
IGR|FRAAL0840-FRAAL0841		902777	902885	109			0	0	0	0
FRAAL0841	YP_711107.1	902886	904994	2109	-3	ATP-dependent CLP protease	14	6	16	6
FRAAL0842	YP_711108.1	904955	905239	285	-1	hypothetical protein	0	0	0	0
IGR|FRAAL0842-FRAAL0843		905240	905244	5			0	0	0	0
FRAAL0843	YP_711109.1	905245	906858	1614	-2	putative Beta-N-acetylhexosaminidase	15	12	7	11
IGR|FRAAL0843-FRAAL0844		906859	906962	104			0	0	0	0
FRAAL0844	YP_711110.1	906963	907739	777	3	hypothetical protein; putative signal peptide	6	3	8	0
IGR|FRAAL0844-FRAAL0845		907740	907777	38			0	0	0	0
FRAAL0845	YP_711111.1	907778	909436	1659	-1	hypothetical protein; putative signal peptide; putative Pyridoxine 5'-phosphate synthase domain	16	22	21	19
FRAAL0846	YP_711112.1	909433	910251	819	-2	hypothetical protein; putative membrane protein	19	22	7	11
FRAAL0847	YP_711113.1	910238	912202	1965	-1	Putative serine/threonine protein kinase	14	10	5	10
IGR|FRAAL0847-FRAAL0848		912203	912556	354			19	17	16	10
FRAAL0848	YP_711114.1	912557	913543	987	-1	hypothetical protein	0	5	5	8
IGR|FRAAL0848-FRAAL0849		913544	913618	75			0	0	0	35
FRAAL0849	YP_711115.1	913619	913906	288	-1	Putative bi-domain oxidoreductase	13	0	1	0
IGR|FRAAL0849-FRAAL0850		913907	913953	47			0	0	51	0
FRAAL0850	YP_711116.1	913954	914475	522	1	hypothetical protein; putative signal peptide	18	0	5	5
IGR|FRAAL0850-FRAAL0851		914476	914509	34			0	0	0	0
FRAAL0851	YP_711117.1	914510	915997	1488	-1	hypothetical protein	17	13	16	10
FRAAL0852	YP_711118.1	915997	916782	786	-2	putative sigma factor	12	11	7	3
IGR|FRAAL0852-FRAAL0853		916783	916868	86			42	85	33	86
FRAAL0853	YP_711119.1	916869	918575	1707	-3	hypothetical protein; putative Peptidase domain	7	7	7	3
IGR|FRAAL0853-FRAAL0854		918576	918604	29			0	0	0	24
FRAAL0854	YP_711120.1	918605	919255	651	-1	hypothetical protein	16	8	0	11
IGR|FRAAL0854-FRAAL0855		919256	919434	179			0	0	0	0
FRAAL0855	YP_711121.1	919435	919815	381	1	conserved hypothetical protein	41	27	12	22
IGR|FRAAL0855-FRAAL0856		919816	919879	64			6	0	0	0
FRAAL0856	YP_711122.1	919880	921076	1197	-1	hypothetical protein	14	11	5	5
FRAAL0857	YP_711123.1	921073	921381	309	-2	hypothetical protein	0	0	0	0
IGR|FRAAL0857-FRAAL0858		921382	921454	73			33	0	33	0
FRAAL0858	YP_711124.1	921455	922765	1311	-1	hypothetical protein	82	14	80	9
IGR|FRAAL0858-FRAAL0859		922766	923550	785			81	16	79	12
FRAAL0859	YP_711125.1	923551	924450	900	1	conserved hypothetical protein	70	16	65	3
IGR|FRAAL0859-FRAAL0860		924451	924461	11			100	0	100	0
FRAAL0860	YP_711126.1	924462	925157	696	3	hypothetical protein	99	11	99	9
IGR|FRAAL0860-FRAAL0861		925158	925230	73			100	0	100	34
FRAAL0861	YP_711127.1	925231	930471	5241	1	hypothetical protein; contains Myb DNA-binding domain	82	15	78	13
IGR|FRAAL0861-FRAAL0863		930472	930942	471			33	0	29	7
FRAAL0863	YP_711128.1	930943	931374	432	-2	putative xylanase	99	20	92	6
IGR|FRAAL0863-FRAAL0864		931375	931483	109			71	0	78	29
FRAAL0864	YP_711129.1	931484	931654	171	2	hypothetical protein	41	16	56	0
IGR|FRAAL0864-FRAAL0865		931655	931745	91			3	0	3	1
FRAAL0865	YP_711130.1	931746	932363	618	-3	conserved hypothetical protein	96	86	90	89
IGR|FRAAL0865-FRAAL0866		932364	932619	256			12	22	15	27
FRAAL0866	YP_711131.1	932620	933003	384	1	hypothetical protein	27	71	28	0
IGR|FRAAL0866-FRAAL0867		933004	933104	101			0	9	0	0
FRAAL0867	YP_711132.1	933105	933647	543	-3	hypothetical protein	29	68	0	0
IGR|FRAAL0867-FRAAL0868		933648	933884	237			30	73	0	0
FRAAL0868	YP_711133.1	933885	934556	672	-3	transcriptional regulatory protein; TetR family	90	85	90	79
FRAAL0869	YP_711134.1	934525	935007	483	1	hypothetical protein	95	85	95	92
IGR|FRAAL0869-FRAAL0870		935008	935344	337			87	43	82	35
FRAAL0870	YP_711135.1	935345	935701	357	2	hypothetical protein	97	32	99	21
IGR|FRAAL0870-FRAAL0871		935702	935732	31			100	0	100	3
FRAAL0871	YP_711136.1	935733	937013	1281	-3	putative protein kinase	99	96	100	98
IGR|FRAAL0871-FRAAL0872		937014	937535	522			39	42	35	39
FRAAL0872	YP_711137.1	937536	939647	2112	3	hypothetical protein	5	1	5	1
IGR|FRAAL0872-FRAAL0873		939648	939756	109			25	4	0	28
FRAAL0873	YP_711138.1	939757	940668	912	-2	hypothetical protein	94	95	92	96
IGR|FRAAL0873-FRAAL0874		940669	940958	290			62	23	56	31
FRAAL0874	YP_711139.1	940959	941405	447	3	putative transcriptional regulator	85	72	91	77
IGR|FRAAL0874-FRAAL0875		941406	941479	74			0	34	8	0
FRAAL0875	YP_711140.1	941480	942325	846	-1	hypothetical protein	14	77	3	7
FRAAL0876	YP_711141.1	942322	943002	681	-2	hypothetical protein	4	87	18	7
IGR|FRAAL0876-FRAAL0877		943003	943115	113			22	0	24	0
FRAAL0877	YP_711142.1	943116	944237	1122	-3	hypothetical protein	9	49	2	2
IGR|FRAAL0877-FRAAL0878		944238	944238	1			0	100	0	0
FRAAL0878	YP_711143.1	944239	945147	909	-2	hypothetical protein	15	63	8	3
IGR|FRAAL0878-FRAAL0879		945148	945159	12			0	100	0	0
FRAAL0879	YP_711144.1	945160	945822	663	-2	hypothetical protein	25	54	15	19
IGR|FRAAL0879-FRAAL0881		945823	946455	633			12	16	9	15
FRAAL0881	YP_711145.1	946456	947346	891	1	conserved hypothetical protein	88	82	86	96
IGR|FRAAL0881-FRAAL0882		947347	947398	52			50	50	87	65
FRAAL0882	YP_711146.1	947399	949285	1887	-1	putative Beta-N-acetylglucosaminidase precursor	73	70	65	79
IGR|FRAAL0882-FRAAL0883		949286	949449	164			45	57	35	43
FRAAL0883	YP_711147.1	949450	950181	732	-2	putative 3-oxacyl-ACP reductase	100	92	100	98
IGR|FRAAL0883-FRAAL0884		950182	950401	220			39	48	20	49
FRAAL0884	YP_711148.1	950402	951241	840	-1	putative acyl-CoA hydratase	91	83	91	94
IGR|FRAAL0884-FRAAL0886		951242	951665	424			96	87	95	77
FRAAL0886	YP_711149.1	951666	953228	1563	3	hypothetical protein; putative membrane protein	72	74	69	74
FRAAL0887	YP_711150.1	953225	953848	624	-1	conserved hypothetical protein	73	69	71	74
IGR|FRAAL0887-FRAAL0888		953849	953856	8			100	100	100	100
FRAAL0888	YP_711151.1	953857	954426	570	-2	conserved hypothetical protein	82	89	79	86
IGR|FRAAL0888-FRAAL0889		954427	954517	91			54	55	47	84
FRAAL0889	YP_711152.1	954518	955906	1389	2	conserved hypothetical protein; putative membrane protein	73	71	72	80
IGR|FRAAL0889-FRAAL0890		955907	955918	12			0	8	0	50
FRAAL0890	YP_711153.1	955919	960916	4998	-1	hypothetical protein; putative membrane protein	61	59	57	66
IGR|FRAAL0890-FRAAL0891		960917	960933	17			100	100	100	100
FRAAL0891	YP_711154.1	960934	961032	99	-2	hypothetical protein	89	84	96	89
IGR|FRAAL0891-FRAAL0892		961033	961107	75			49	49	49	0
FRAAL0892	YP_711155.1	961108	961275	168	-2	hypothetical protein	100	100	100	99
IGR|FRAAL0892-FRAAL0893		961276	961422	147			100	100	100	100
FRAAL0893	YP_711156.1	961423	962028	606	1	hypothetical protein	82	95	85	93
IGR|FRAAL0893-FRAAL0894		962029	962232	204			24	33	24	0
FRAAL0894	YP_711157.1	962233	962868	636	1	hypothetical protein	55	51	48	8
IGR|FRAAL0894-FRAAL0895		962869	962979	111			5	4	5	7
FRAAL0895	YP_711158.1	962980	963267	288	-2	hypothetical protein; putative coiled-coil domain	100	100	100	100
IGR|FRAAL0895-FRAAL0896		963268	963329	62			34	29	39	63
FRAAL0896	YP_711159.1	963330	963599	270	-3	Putative pyrophosphorylase	100	100	100	100
FRAAL0897	YP_711160.1	963596	968338	4743	-1	putative cell division-related protein	68	71	68	77
IGR|FRAAL0897-FRAAL0898		968339	968448	110			67	53	67	38
FRAAL0898	YP_711161.1	968449	969558	1110	-2	hypothetical protein	77	73	73	75
IGR|FRAAL0898-FRAAL0899		969559	969947	389			57	59	68	65
FRAAL0899	YP_711162.1	969948	970643	696	-3	conserved hypothetical protein	84	70	86	70
IGR|FRAAL0899-FRAAL0900		970644	970752	109			86	73	78	78
FRAAL0900	YP_711163.1	970753	971259	507	-2	hypothetical protein	96	77	92	70
IGR|FRAAL0900-FRAAL0901		971260	971966	707			53	57	54	90
FRAAL0901	YP_711164.1	971967	972287	321	-3	hypothetical protein	39	50	30	94
IGR|FRAAL0901-FRAAL0902		972288	972683	396			63	43	43	96
FRAAL0902	YP_711165.1	972684	973091	408	3	hypothetical protein	86	96	90	99
IGR|FRAAL0902-FRAALtRNA44		973092	973388	297			41	14	8	99
FRAALtRNA44		973389	973482	94	-1	Ser tRNA	100	100	100	100
IGR|FRAALtRNA44-FRAAL0903		973483	973557	75			100	100	100	100
FRAAL0903	YP_711166.1	973558	975960	2403	-2	[Protein-PII] uridylyltransferase (PII uridylyl-transferase) (Uridylyl removing enzyme) (UTase)	92	93	89	95
IGR|FRAAL0903-FRAAL0904		975961	976264	304			80	90	70	73
FRAAL0904	YP_711167.1	976265	976606	342	-1	regulatory protein (P-II) for nitrogen assimilation by glutamine synthetase (ATase)	100	100	100	100
FRAAL0905	YP_711168.1	976603	977793	1191	-2	ammonium transport protein (Amt family)	99	100	99	100
IGR|FRAAL0905-FRAAL0907		977794	978445	652			80	78	80	75
FRAAL0907	YP_711169.1	978446	979576	1131	2	putative NPL/P60 family secreted protein	54	70	51	81
IGR|FRAAL0907-FRAAL0908		979577	979689	113			43	27	11	26
FRAAL0908	YP_711170.1	979690	980379	690	-2	Iron-dependent repressor	90	87	89	90
IGR|FRAAL0908-FRAAL0909		980380	980581	202			73	85	65	90
FRAAL0909	YP_711171.1	980582	980806	225	2	hypothetical protein	100	100	100	100
IGR|FRAAL0909-FRAAL0910		980807	980890	84			73	69	73	58
FRAAL0910	YP_711172.1	980891	981451	561	-1	hypothetical protein	83	85	75	78
FRAALtRNA8		980960	981032	73	1	Arg tRNA	100	100	100	100
IGR|FRAALtRNA8-FRAAL0911		981033	981381	349			74	80	70	71
FRAAL0911	YP_711173.1	981382	982632	1251	1	hypothetical protein	85	84	84	94
IGR|FRAAL0911-FRAAL0912		982633	982679	47			0	19	4	17
FRAAL0912	YP_711174.1	982680	983060	381	-3	3-dehydroquinate dehydratase (3-dehydroquinase) (Type II DHQase)	99	100	99	100
IGR|FRAAL0912-FRAAL0913		983061	983196	136			100	91	98	100
FRAAL0913	YP_711175.1	983197	983484	288	-2	hypothetical protein	75	63	83	86
FRAAL0914	YP_711176.1	983451	984626	1176	3	3-amino-5-hydroxybenzoic acid synthase	98	99	98	100
IGR|FRAAL0914-FRAAL0915		984627	984640	14			93	100	43	71
FRAAL0915	YP_711177.1	984641	985753	1113	2	Oxidoreductase	94	85	95	91
IGR|FRAAL0915-FRAAL0916		985754	985831	78			100	85	100	100
FRAAL0916	YP_711178.1	985832	986560	729	2	Phosphatase (partial)	91	90	86	94
IGR|FRAAL0916-FRAAL0917		986561	986582	22			9	95	18	23
FRAAL0917	YP_711179.1	986583	987674	1092	-3	ROK Kinase	68	55	55	73
IGR|FRAAL0917-FRAAL0918		987675	987704	30			57	13	60	60
FRAAL0918	YP_711180.1	987705	988511	807	-3	Aminoquinate/shkimate dehydrogenase	90	83	96	83
IGR|FRAAL0918-FRAAL0919		988512	988531	20			45	55	45	90
FRAAL0919	YP_711181.1	988532	989602	1071	-1	dehydroquinate synthase	88	90	96	98
IGR|FRAAL0919-FRAAL0920		989603	989842	240			84	74	84	76
FRAAL0920	YP_711182.1	989843	990295	453	2	hypothetical protein	100	97	100	100
IGR|FRAAL0920-FRAAL0921		990296	990496	201			90	91	91	95
FRAAL0921	YP_711183.1	990497	990967	471	2	hypothetical protein	69	67	72	60
IGR|FRAAL0921-FRAAL0922		990968	991291	324			33	34	34	57
FRAAL0922	YP_711184.1	991292	991789	498	-1	Hypothetical protein	88	71	77	93
IGR|FRAAL0922-FRAAL0923		991790	991977	188			79	82	86	84
FRAAL0923	YP_711185.1	991978	992346	369	1	hypothetical protein	100	100	100	98
IGR|FRAAL0923-FRAAL0924		992347	992391	45			100	100	100	100
FRAAL0924	YP_711186.1	992392	993444	1053	1	Putative MarR-family transcriptional regulator; putative signal peptide	82	72	77	80
IGR|FRAAL0924-FRAAL0925		993445	993470	26			0	65	0	0
FRAAL0925	YP_711187.1	993471	993917	447	-3	putative membrane protein	81	86	83	84
IGR|FRAAL0925-FRAAL0926		993918	994078	161			58	34	39	42
FRAAL0926	YP_711188.1	994079	995728	1650	-1	putative Halogenase	99	100	99	99
IGR|FRAAL0926-FRAAL0927		995729	996096	368			77	82	74	80
FRAAL0927	YP_711189.1	996097	996342	246	-2	hypothetical protein	85	89	74	78
IGR|FRAAL0927-FRAAL0928		996343	996750	408			62	45	62	48
FRAAL0928	YP_711190.1	996751	997452	702	1	conserved hypothetical protein	80	79	77	85
FRAAL0929	YP_711191.1	997435	997968	534	-2	hypothetical protein; putative membrane protein	85	59	82	82
FRAAL0930	YP_711192.1	997965	999548	1584	-3	L-seryl-tRNA(Sec) selenium transferase (Cysteinyl-tRNA(Sec) selenium transferase) (Selenocysteine synthase) (Selenocysteinyl-tRNA(Sec) synthase)	72	71	67	80
IGR|FRAAL0930-FRAAL0931		999549	999991	443			82	74	81	94
FRAAL0931	YP_711193.1	999992	1000687	696	2	Conserved hypothetical protein	79	79	73	85
IGR|FRAAL0931-FRAAL0932		1000688	1000702	15			0	0	0	20
FRAAL0932	YP_711194.1	1000703	1001158	456	-1	hypothetical protein	85	71	79	81
FRAAL0933	YP_711195.1	1001155	1001451	297	-2	hypothetical protein; putative signal peptide	86	86	84	96
IGR|FRAAL0933-FRAAL0934		1001452	1001474	23			100	100	100	100
FRAAL0934	YP_711196.1	1001475	1001834	360	3	putative anti anti-sigma factor	100	88	100	100
IGR|FRAAL0934-FRAAL0935		1001835	1001840	6			100	0	100	100
FRAAL0935	YP_711197.1	1001841	1002842	1002	-3	putative acetyltransferase	83	84	78	83
IGR|FRAAL0935-FRAAL0936		1002843	1002977	135			72	73	68	61
FRAAL0936	YP_711198.1	1002978	1003715	738	-3	Transcriptional regulatory protein glnR	99	100	99	100
IGR|FRAAL0936-FRAAL0937		1003716	1004067	352			99	100	95	100
FRAAL0937	YP_711199.1	1004068	1004736	669	1	Putative hydrolase (partial)	89	88	78	88
IGR|FRAAL0937-FRAAL0938		1004737	1004852	116			22	0	0	26
FRAAL0938	YP_711200.1	1004853	1005131	279	3	putative molybdopterin converting factor	76	76	69	91
IGR|FRAAL0938-FRAAL0939		1005132	1005256	125			45	47	50	77
FRAAL0939	YP_711201.1	1005257	1006192	936	2	hypothetical protein; putative membrane protein	82	84	69	77
IGR|FRAAL0939-FRAAL0940		1006193	1006218	26			65	58	65	88
FRAAL0940	YP_711202.1	1006219	1006926	708	1	hypothetical protein	87	95	90	97
IGR|FRAAL0940-FRAAL0941		1006927	1007055	129			47	50	51	51
FRAAL0941	YP_711203.1	1007056	1007673	618	1	putative thioredoxin	74	63	66	75
IGR|FRAAL0941-FRAAL0942		1007674	1007884	211			95	98	95	94
FRAAL0942	YP_711204.1	1007885	1008301	417	2	conserved hypothetical protein; putative membrane protein	88	95	91	95
IGR|FRAAL0942-FRAAL0943		1008302	1008315	14			100	100	100	100
FRAAL0943	YP_711205.1	1008316	1009131	816	1	putative thiosulfate sulfurtransferase (Rhodanese-like protein)	100	99	100	100
IGR|FRAAL0943-FRAAL0944		1009132	1009134	3			100	100	100	100
FRAAL0944	YP_711206.1	1009135	1009434	300	1	conserved hypothetical protein	98	99	99	100
IGR|FRAAL0944-FRAAL0945		1009435	1009625	191			34	26	43	17
FRAAL0945	YP_711207.1	1009626	1009892	267	-3	hypothetical protein	86	87	86	88
IGR|FRAAL0945-FRAAL0946		1009893	1009996	104			100	95	100	98
FRAAL0946	YP_711208.1	1009997	1010359	363	-1	conserved hypothetical protein	93	99	99	99
IGR|FRAAL0946-FRAAL0947		1010360	1010460	101			75	64	53	42
FRAAL0947	YP_711209.1	1010461	1010562	102	1	conserved hypothetical protein	100	100	100	100
IGR|FRAAL0947-FRAAL0948		1010563	1010696	134			100	87	100	86
FRAAL0948	YP_711210.1	1010697	1011140	444	3	hypothetical protein	100	100	100	100
IGR|FRAAL0948-FRAAL0949		1011141	1011194	54			41	17	28	22
FRAAL0949	YP_711211.1	1011195	1011689	495	-3	conserved hypothetical protein	100	100	100	100
IGR|FRAAL0949-FRAAL0950		1011690	1011762	73			100	100	100	100
FRAAL0950	YP_711212.1	1011763	1012986	1224	-2	Putative glycosyl transferase	97	90	96	93
IGR|FRAAL0950-FRAAL0951		1012987	1013435	449			75	76	80	75
FRAAL0951	YP_711213.1	1013436	1014299	864	3	conserved hypothetical protein; putative SAM-dependent methyltransferase domain	80	73	81	90
FRAAL0952	YP_711214.1	1014265	1014786	522	-2	conserved hypothetical protein	69	66	73	92
IGR|FRAAL0952-FRAAL0953		1014787	1015045	259			45	52	36	53
FRAAL0953	YP_711215.1	1015046	1015546	501	2	hypothetical protein	81	76	78	85
IGR|FRAAL0953-FRAAL0954		1015547	1015637	91			62	30	36	43
FRAAL0954	YP_711216.1	1015638	1016666	1029	-3	Oxidoreductase	98	99	97	100
IGR|FRAAL0954-FRAAL0955		1016667	1016712	46			57	74	20	35
FRAAL0955	YP_711217.1	1016713	1017264	552	-2	hypothetical protein	86	81	85	88
IGR|FRAAL0955-FRAAL0956		1017265	1017549	285			53	45	52	46
FRAAL0956	YP_711218.1	1017550	1018536	987	-2	Putative DNA-binding protein (partial match)	53	56	48	65
IGR|FRAAL0956-FRAAL0957		1018537	1018890	354			70	56	58	66
FRAAL0957	YP_711219.1	1018891	1020189	1299	-2	conserved hypothetical protein; putative coiled-coil domains	97	94	96	98
IGR|FRAAL0957-FRAAL0958		1020190	1020599	410			67	32	69	56
FRAAL0958	YP_711220.1	1020600	1021478	879	3	putative sugar transport system permease protein	99	99	100	100
FRAAL0959	YP_711221.1	1021475	1022446	972	2	putative permease protein of sugar ABC transporter precursor	90	93	84	91
IGR|FRAAL0959-FRAAL0960		1022447	1022458	12			100	100	100	100
FRAAL0960	YP_711222.1	1022459	1023817	1359	2	Putative sugar transporter sugar binding protein	94	96	93	95
FRAAL0961	YP_711223.1	1023814	1025088	1275	1	putative sugar transport ATP-hydrolyzing subunit (partial match)	76	77	69	80
IGR|FRAAL0961-FRAAL0962		1025089	1025996	908			47	45	46	37
FRAAL0962	YP_711224.1	1025997	1027256	1260	3	Putative transcriptional regulator	93	97	93	97
IGR|FRAAL0962-FRAAL0963		1027257	1027278	22			0	9	0	41
FRAAL0963	YP_711225.1	1027279	1028370	1092	-2	conserved hypothetical protein	89	87	92	89
IGR|FRAAL0963-FRAAL0964		1028371	1029088	718			76	63	71	73
FRAAL0964	YP_711226.1	1029089	1029823	735	2	phosphoglyceromutase 1	100	98	96	100
IGR|FRAAL0964-FRAAL0965		1029824	1029914	91			38	34	43	59
FRAAL0965	YP_711227.1	1029915	1030562	648	-3	Phosphate transport system protein phoU homolog 2	97	99	95	97
IGR|FRAAL0965-FRAAL0966		1030563	1030945	383			87	88	89	93
FRAAL0966	YP_711228.1	1030946	1032340	1395	2	Sensor histidine kinase/phosphatase of two-component system for pho regulon (partial match)	94	89	92	95
FRAAL0967	YP_711229.1	1032337	1033017	681	1	response regulator in two-component regulatory system with PhoR, regulation of Pi uptake (OmpR family)	100	98	100	100
IGR|FRAAL0967-FRAAL0968		1033018	1033052	35			100	100	100	100
FRAAL0968	YP_711230.1	1033053	1034324	1272	3	putative Exopolyphosphatase	95	83	91	86
IGR|FRAAL0968-FRAAL0969		1034325	1034615	291			92	88	83	64
FRAAL0969	YP_711231.1	1034616	1035557	942	3	conserved hypothetical protein	99	100	96	96
IGR|FRAAL0969-FRAAL0970		1035558	1035618	61			87	100	85	100
FRAAL0970	YP_711232.1	1035619	1036359	741	1	conserved hypothetical protein	83	85	94	94
IGR|FRAAL0970-FRAAL0972		1036360	1036516	157			21	38	20	38
FRAAL0972	YP_711233.1	1036517	1036726	210	-1	hypothetical protein	80	80	71	80
IGR|FRAAL0972-FRAAL0973		1036727	1037126	400			30	37	26	42
FRAAL0973	YP_711234.1	1037127	1039928	2802	3	hypothetical protein; putative membrane protein	60	59	57	67
IGR|FRAAL0973-FRAAL0974		1039929	1040038	110			70	62	64	85
FRAAL0974	YP_711235.1	1040039	1040821	783	2	Pyrroline-5-carboxylate reductase (P5CR) (P5C reductase)	99	95	100	99
IGR|FRAAL0974-FRAAL0975		1040822	1040902	81			100	100	100	100
FRAAL0975	YP_711236.1	1040903	1041001	99	2	conserved hypothetical protein	100	100	100	100
IGR|FRAAL0975-FRAAL0976		1041002	1041162	161			81	100	76	83
FRAAL0976	YP_711237.1	1041163	1042092	930	1	hypothetical protein	97	95	94	99
IGR|FRAAL0976-FRAAL0977		1042093	1042360	268			94	90	96	97
FRAAL0977	YP_711238.1	1042361	1043347	987	2	UDP-glucose 4-epimerase	96	96	96	98
IGR|FRAAL0977-FRAAL0978		1043348	1044061	714			46	42	29	35
FRAAL0978	YP_711239.1	1044062	1044970	909	2	Putative acyltransferase	89	91	90	93
IGR|FRAAL0978-FRAAL0979		1044971	1045019	49			84	100	12	69
FRAAL0979	YP_711240.1	1045020	1045835	816	-3	Phosphoserine phosphatase	100	99	95	94
IGR|FRAAL0979-FRAAL0980		1045836	1046187	352			91	90	90	86
FRAAL0980	YP_711241.1	1046188	1047114	927	-2	putative RNA polymerase ECF-subfamily sigma factor	73	65	62	65
IGR|FRAAL0980-FRAAL0981		1047115	1047296	182			76	78	76	84
FRAAL0981	YP_711242.1	1047297	1047608	312	3	Putative redoxin	99	95	97	98
IGR|FRAAL0981-FRAAL0982		1047609	1047805	197			100	100	100	100
FRAAL0982	YP_711243.1	1047806	1048933	1128	2	Redox-sensing transcriptional repressor rex (partial match)	78	78	76	82
FRAAL0983	YP_711244.1	1048879	1050342	1464	1	Glutamyl-tRNA reductase (GluTR)	92	89	92	90
FRAAL0984	YP_711245.1	1050339	1051547	1209	3	Porphobilinogen deaminase 1 (PBG 1) (Hydroxymethylbilane synthase 1) (HMBS 1) (Pre-uroporphyrinogen synthase 1)	88	89	85	89
IGR|FRAAL0984-FRAAL0985		1051548	1051549	2			100	100	100	100
FRAAL0985	YP_711246.1	1051550	1053370	1821	2	uroporphyrin-III C-methyltransferase	97	94	94	94
IGR|FRAAL0985-FRAAL0986		1053371	1053654	284			87	90	59	92
FRAAL0986	YP_711247.1	1053655	1054584	930	1	5-aminolevulinate dehydratase (porphobilinogen synthase)	100	94	99	98
FRAAL0987	YP_711248.1	1054539	1055171	633	-3	hypothetical protein	66	30	65	48
IGR|FRAAL0987-FRAAL0988		1055172	1055224	53			100	92	100	100
FRAAL0988	YP_711249.1	1055225	1055461	237	2	putative regulator	83	73	84	89
IGR|FRAAL0988-FRAAL0989		1055462	1055510	49			100	53	100	92
FRAAL0989	YP_711250.1	1055511	1058093	2583	3	Cation-transporting P-type ATPase A	79	75	75	83
FRAAL0990	YP_711251.1	1058090	1059601	1512	-1	Methionyl-tRNA synthetase (Methionine--tRNA ligase) (partial)	99	91	97	96
IGR|FRAAL0990-FRAAL0991		1059602	1059665	64			100	100	100	100
FRAAL0991	YP_711252.1	1059666	1060019	354	3	hypothetical protein	66	46	57	38
IGR|FRAAL0991-FRAAL0992		1060020	1060501	482			79	47	83	37
FRAAL0992	YP_711253.1	1060502	1060873	372	2	hypothetical protein	91	78	98	71
IGR|FRAAL0992-FRAAL0993		1060874	1060963	90			100	2	100	0
FRAAL0993	YP_711254.1	1060964	1061800	837	-1	hypothetical protein	100	32	100	74
IGR|FRAAL0993-FRAAL0994		1061801	1061914	114			100	35	100	16
FRAAL0994	YP_711255.1	1061915	1062169	255	2	hypothetical protein	100	50	100	39
FRAAL0995	YP_711256.1	1062102	1063748	1647	3	hypothetical protein; putative membrane protein	97	80	88	84
IGR|FRAAL0995-FRAAL0996		1063749	1064085	337			0	0	9	7
FRAAL0996	YP_711257.1	1064086	1065021	936	1	3-oxoacyl-[acyl-carrier-protein] synthase III; acetylCoA ACP transacylase	3	8	0	6
IGR|FRAAL0996-FRAAL0997		1065022	1065845	824			44	38	42	38
FRAAL0997	YP_711258.1	1065846	1067210	1365	3	glutamate-1-semialdehyde aminotransferase (aminomutase), PLP-dependent	98	96	96	98
FRAAL0998	YP_711259.1	1067207	1067887	681	2	Probable phosphoglycerate mutase (Phosphoglyceromutase) (PGAM)	98	88	98	92
IGR|FRAAL0998-FRAAL0999		1067888	1068054	167			39	43	28	35
FRAAL0999	YP_711260.1	1068055	1068966	912	1	putative antibiotic resistance protein	74	66	79	78
IGR|FRAAL0999-FRAAL1000		1068967	1069150	184			27	11	29	26
FRAAL1000	YP_711261.1	1069151	1069930	780	2	3-oxoacyl-[acyl-carrier-protein] reductase	96	93	96	96
IGR|FRAAL1000-FRAAL1001		1069931	1070207	277			97	77	93	84
FRAAL1001	YP_711262.1	1070208	1070738	531	3	Thiol:disulfide interchange protein helX precursor (Cytochrome c biogenesis protein helX)	99	80	98	94
IGR|FRAAL1001-FRAAL1002		1070739	1070772	34			100	100	100	100
FRAAL1002	YP_711263.1	1070773	1071837	1065	1	Putative cytochrome C biogenesis membrane protein	82	77	80	72
FRAAL1003	YP_711264.1	1071834	1074011	2178	3	putative cytochrome C biogenesis membrane protein	90	85	87	84
FRAAL1004	YP_711265.1	1074011	1075165	1155	2	putative cytochrome C assembly protein	97	97	94	97
IGR|FRAAL1004-FRAAL1005		1075166	1075657	492			19	7	18	13
FRAAL1005	YP_711266.1	1075658	1076074	417	-1	conserved hypothetical protein	95	95	74	90
IGR|FRAAL1005-FRAAL1006		1076075	1076373	299			76	75	71	85
FRAAL1006	YP_711267.1	1076374	1077873	1500	1	3-polyprenyl-4-hydroxybenzoate decarboxylase	98	98	99	99
IGR|FRAAL1006-FRAAL1007		1077874	1077948	75			44	9	9	80
FRAAL1007	YP_711268.1	1077949	1078914	966	1	4-hydroxybenzoate octaprenyltransferase	98	95	98	100
IGR|FRAAL1007-FRAAL1008		1078915	1079029	115			38	58	44	30
FRAAL1008	YP_711269.1	1079030	1079839	810	2	putative aromatic acid decarboxylase	61	34	67	71
IGR|FRAAL1008-FRAAL1009		1079840	1080831	992			22	10	20	21
FRAAL1009	YP_711270.1	1080832	1081092	261	1	hypothetical protein	72	82	66	66
IGR|FRAAL1009-FRAAL1010		1081093	1081223	131			34	69	34	18
FRAAL1010	YP_711271.1	1081224	1082396	1173	3	conserved hypothetical protein	98	100	98	100
IGR|FRAAL1010-FRAAL1011		1082397	1082521	125			38	15	32	22
FRAAL1011	YP_711272.1	1082522	1082743	222	2	hypothetical protein; putative signal peptide	100	100	99	89
FRAAL1012	YP_711273.1	1082743	1083048	306	1	hypothetical protein; putative signal peptide	89	92	89	88
FRAAL1013	YP_711274.1	1083045	1083905	861	3	conserved hypothetical protein	100	97	99	100
IGR|FRAAL1013-FRAAL1014		1083906	1084010	105			20	7	33	40
FRAAL1014	YP_711275.1	1084011	1085126	1116	-3	hypothetical protein	83	73	80	83
IGR|FRAAL1014-FRAAL1015		1085127	1085742	616			89	92	91	91
FRAAL1015	YP_711276.1	1085743	1086219	477	1	Putative two-component system response regulator	94	88	94	87
IGR|FRAAL1015-FRAAL1016		1086220	1086491	272			64	56	61	61
FRAAL1016	YP_711277.1	1086492	1086680	189	3	hypothetical protein	99	100	95	98
IGR|FRAAL1016-FRAAL1017		1086681	1086740	60			65	100	65	100
FRAAL1017	YP_711278.1	1086741	1088540	1800	3	putative ferredoxin nitrite reductase	99	91	98	96
FRAAL1018	YP_711279.1	1088488	1088802	315	1	conserved hypothetical protein	96	73	82	84
IGR|FRAAL1018-FRAAL1019		1088803	1088828	26			100	100	100	100
FRAAL1019	YP_711280.1	1088829	1089473	645	3	3'-phosphoadenosine 5'-phosphosulfate (PAPS) reductase	98	97	99	97
IGR|FRAAL1019-FRAAL1020		1089474	1089575	102			78	49	79	85
FRAAL1020	YP_711281.1	1089576	1091141	1566	3	Uroporphyrin-III C-methyltransferase	78	78	77	82
IGR|FRAAL1020-FRAAL1021		1091142	1091201	60			0	45	0	65
FRAAL1021	YP_711282.1	1091202	1091666	465	-3	putative Sirohydrochlorin cobaltochelatase	73	85	75	72
IGR|FRAAL1021-FRAAL1022		1091667	1091705	39			97	100	100	85
FRAAL1022	YP_711283.1	1091706	1092833	1128	-3	putative Thioredoxin reductase	93	87	90	94
IGR|FRAAL1022-FRAAL1023		1092834	1093200	367			68	59	68	71
FRAAL1023	YP_711284.1	1093201	1095396	2196	1	putative serine-threonine protein kinase	76	72	70	79
IGR|FRAAL1023-FRAAL1024		1095397	1095468	72			82	100	67	79
FRAAL1024	YP_711285.1	1095469	1095897	429	1	hypothetical protein	88	78	79	93
IGR|FRAAL1024-FRAAL1025		1095898	1096027	130			87	67	89	66
FRAAL1025	YP_711286.1	1096028	1097200	1173	2	conserved hypothetical protein; putative Metallo-dependent hydrolase domain	100	99	100	100
IGR|FRAAL1025-FRAAL1026		1097201	1097502	302			8	8	0	1
FRAAL1026	YP_711287.1	1097503	1098936	1434	1	hypothetical protein; putative membrane protein	13	2	2	7
IGR|FRAAL1026-FRAAL1027		1098937	1099036	100			42	26	0	26
FRAAL1027	YP_711288.1	1099037	1100245	1209	2	putative adenosine deaminase	87	75	81	80
IGR|FRAAL1027-FRAAL1028		1100246	1100306	61			100	100	89	100
FRAAL1028	YP_711289.1	1100307	1101185	879	3	bifunctional: 2-octaprenyl-6-methoxy-1, 4-benzoquinone methylase; S-adenosylmethionine:2-DMK methyltransferase	84	79	83	85
IGR|FRAAL1028-FRAAL1029		1101186	1101439	254			18	22	14	56
FRAAL1029	YP_711290.1	1101440	1102156	717	-1	Hypothetical protein	97	98	99	94
IGR|FRAAL1029-FRAAL1030		1102157	1102288	132			73	79	80	67
FRAAL1030	YP_711291.1	1102289	1102486	198	2	hypothetical protein	82	89	91	78
IGR|FRAAL1030-FRAAL1031		1102487	1102891	405			70	84	72	69
FRAAL1031	YP_711292.1	1102892	1104202	1311	2	putative electron transfer oxidoreductase	100	98	100	99
IGR|FRAAL1031-FRAAL1032		1104203	1104555	353			58	57	53	52
FRAAL1032	YP_711293.1	1104556	1104990	435	1	NADH-quinone oxidoreductase chain A (NADH dehydrogenase I, chain A) (NDH-1, chain A)	100	100	100	100
IGR|FRAAL1032-FRAAL1033		1104991	1105010	20			100	100	100	100
FRAAL1033	YP_711294.1	1105011	1105826	816	3	NADH dehydrogenase subunit	87	80	92	87
FRAAL1034	YP_711295.1	1105813	1106565	753	1	NADH-quinone oxidoreductase chain C (NADH dehydrogenase I, chain C) (NDH-1, chain C)	93	81	92	87
IGR|FRAAL1034-FRAAL1035		1106566	1106623	58			100	100	100	100
FRAAL1035	YP_711296.1	1106624	1108036	1413	2	NADH-quinone oxidoreductase chain D (NADH dehydrogenase I, chain D) (NDH-1, chain D)	100	97	98	100
FRAAL1036	YP_711297.1	1108033	1108806	774	1	NADH-quinone oxidoreductase chain E (NADH dehydrogenase I, chain E) (NDH-1, chain E)	88	87	83	83
IGR|FRAAL1036-FRAAL1037		1108807	1108809	3			100	100	100	100
FRAAL1037	YP_711298.1	1108810	1110141	1332	1	NADH dehydrogenase I chain F	99	97	99	95
IGR|FRAAL1037-FRAAL1038		1110142	1110143	2			100	100	100	100
FRAAL1038	YP_711299.1	1110144	1112864	2721	3	NADH-quinone oxidoreductase chain G (NADH dehydrogenase I, chain G) (NDH-1, chain G)	90	84	84	89
FRAAL1039	YP_711300.1	1112861	1114210	1350	2	NADH-quinone oxidoreductase chain H (NADH dehydrogenase I, chain H) (NDH-1, chain H)	99	98	99	96
IGR|FRAAL1039-FRAAL1040		1114211	1114213	3			100	100	100	100
FRAAL1040	YP_711301.1	1114214	1114876	663	2	NADH dehydrogenase (quinone)	99	91	96	85
FRAAL1041	YP_711302.1	1114873	1115949	1077	1	NADH dehydrogenase (quinone)	83	80	83	90
FRAAL1042	YP_711303.1	1115946	1116245	300	3	NADH dehydrogenase I chain K	100	100	100	100
IGR|FRAAL1042-FRAAL1043		1116246	1116344	99			100	100	100	100
FRAAL1043	YP_711304.1	1116345	1118330	1986	3	NADH dehydrogenase I chain L, membrane subunit	100	97	99	98
IGR|FRAAL1043-FRAAL1044		1118331	1118331	1			100	100	100	100
FRAAL1044	YP_711305.1	1118332	1120164	1833	1	NADH-quinone oxidoreductase chain M (NADH dehydrogenase I, chain M) (NDH-1, chain M)	90	90	93	93
FRAAL1045	YP_711306.1	1120161	1121735	1575	3	NADH dehydrogenase I chain N, membrane subunit	96	97	96	98
IGR|FRAAL1045-FRAAL1046		1121736	1121868	133			100	100	100	100
FRAAL1046	YP_711307.1	1121869	1122759	891	1	Heptaprenyl diphosphate synthase component II (HEPPP synthase subunit 2)	99	99	100	100
IGR|FRAAL1046-FRAAL1047		1122760	1122891	132			48	48	48	61
FRAAL1047	YP_711308.1	1122892	1124892	2001	-2	hypothetical protein	63	54	60	65
IGR|FRAAL1047-FRAAL1048		1124893	1124983	91			100	100	100	100
FRAAL1048	YP_711309.1	1124984	1125079	96	2	hypothetical protein	100	100	100	100
IGR|FRAAL1048-FRAAL1049		1125080	1125089	10			100	100	100	100
FRAAL1049	YP_711310.1	1125090	1125302	213	3	hypothetical protein	31	43	32	40
IGR|FRAAL1049-FRAAL1050		1125303	1125649	347			24	28	12	43
FRAAL1050	YP_711311.1	1125650	1126711	1062	-1	putative oxidoreductase,beta-subunit	100	100	100	100
FRAAL1051	YP_711312.1	1126708	1128678	1971	-2	putative oxidoreductase,alpha subunit	97	97	98	100
IGR|FRAAL1051-FRAAL1052		1128679	1129264	586			82	89	86	76
FRAAL1052	YP_711313.1	1129265	1130083	819	2	conserved hypothetical protein; putative peptidase domain	57	72	55	71
IGR|FRAAL1052-FRAAL1053		1130084	1130123	40			100	100	100	100
FRAAL1053	YP_711314.1	1130124	1130996	873	3	putative protease	99	99	99	100
IGR|FRAAL1053-FRAAL1054		1130997	1131218	222			67	75	67	73
FRAAL1054	YP_711315.1	1131219	1131707	489	-3	conserved hypothetical protein	100	99	100	100
IGR|FRAAL1054-FRAALtRNA9		1131708	1131904	197			100	100	100	92
FRAALtRNA9		1131905	1131989	85	1	Tyr tRNA	100	100	100	100
IGR|FRAALtRNA9-FRAAL1055		1131990	1132234	245			33	20	33	11
FRAAL1055	YP_711316.1	1132235	1132768	534	-1	Orotate phosphoribosyltransferase (OPRT) (OPRTase)	96	100	91	89
IGR|FRAAL1055-FRAAL1056		1132769	1132905	137			45	53	26	42
FRAAL1056	YP_711317.1	1132906	1133379	474	1	hypothetical protein; putative signal peptide	82	69	74	86
IGR|FRAAL1056-FRAAL1057		1133380	1133453	74			64	82	59	64
FRAAL1057	YP_711318.1	1133454	1134113	660	-3	hypothetical protein; putative membrane protein	83	83	78	77
IGR|FRAAL1057-FRAAL1058		1134114	1134260	147			72	91	82	71
FRAAL1058	YP_711319.1	1134261	1135739	1479	-3	hypothetical protein; putative signal peptide	85	80	82	85
IGR|FRAAL1058-FRAALtRNA10		1135740	1136364	625			76	76	79	76
FRAALtRNA10		1136365	1136440	76	1	Thr tRNA	100	100	100	100
IGR|FRAALtRNA10-FRAALtRNA11		1136441	1136541	101			100	100	100	100
FRAALtRNA11		1136542	1136618	77	1	Met tRNA	100	100	100	100
IGR|FRAALtRNA11-FRAAL1059		1136619	1136712	94			100	100	100	100
FRAAL1059	YP_711320.1	1136713	1136877	165	1	50S ribosomal protein L33 type 2	100	100	100	100
IGR|FRAAL1059-FRAAL1060		1136878	1137242	365			52	56	51	51
FRAAL1060	YP_711321.1	1137243	1137680	438	3	conserved hypothetical protein	98	94	99	99
IGR|FRAAL1060-FRAAL1061		1137681	1137773	93			84	89	83	83
FRAAL1061	YP_711322.1	1137774	1138202	429	3	conserved hypothetical protein	93	95	87	97
IGR|FRAAL1061-FRAAL1062		1138203	1138239	37			19	0	19	19
FRAAL1062	YP_711323.1	1138240	1139439	1200	-2	Aspartate aminotransferase (Transaminase A) (ASPAT)	100	99	100	100
IGR|FRAAL1062-FRAALtRNA12		1139440	1139852	413			62	76	64	64
FRAALtRNA12		1139853	1139925	73	1	Trp tRNA	100	100	100	100
IGR|FRAALtRNA12-FRAAL1064		1139926	1140407	482			91	92	91	90
FRAAL1064	YP_711324.1	1140408	1141283	876	3	Transcription antitermination protein nusG	91	87	87	94
IGR|FRAAL1064-FRAAL1065		1141284	1141318	35			100	100	100	100
FRAAL1065	YP_711325.1	1141319	1141753	435	2	50S ribosomal subunit protein L11, N-terminal believed to regulate RelA	100	100	100	100
IGR|FRAAL1065-FRAAL1066		1141754	1141881	128			83	94	61	96
FRAAL1066	YP_711326.1	1141882	1142598	717	1	50S ribosomal subunit protein L1, regulates synthesis of L1 and L11	98	98	99	99
IGR|FRAAL1066-FRAAL1067		1142599	1142841	243			65	31	59	52
FRAAL1067	YP_711327.1	1142842	1143033	192	1	hypothetical protein	100	100	100	100
IGR|FRAAL1067-FRAAL1068		1143034	1143066	33			100	100	100	100
FRAAL1068	YP_711328.1	1143067	1143651	585	1	50S ribosomal protein L10	95	99	90	98
IGR|FRAAL1068-FRAAL1069		1143652	1143827	176			59	55	66	80
FRAAL1069	YP_711329.1	1143828	1144220	393	3	50S ribosomal subunit protein L7/L12	97	100	100	100
IGR|FRAAL1069-FRAAL1070		1144221	1144584	364			94	82	80	79
FRAAL1070	YP_711330.1	1144585	1144815	231	1	hypothetical protein	100	100	100	100
IGR|FRAAL1070-FRAAL1072		1144816	1145194	379			100	100	99	100
FRAAL1072	YP_711331.1	1145195	1148620	3426	2	DNA-directed RNA polymerase beta chain (RNAP beta subunit) (Transcriptase beta chain) (RNA polymerase beta subunit)	100	100	100	100
IGR|FRAAL1072-FRAAL1073		1148621	1148725	105			96	95	98	100
FRAAL1073	YP_711332.1	1148726	1152616	3891	2	DNA-directed RNA polymerase beta chain (RNAP beta subunit) (Transcriptase beta chain) (RNA polymerase beta subunit)	100	100	100	100
IGR|FRAAL1073-FRAAL1074		1152617	1152838	222			42	23	35	37
FRAAL1074	YP_711333.1	1152839	1153750	912	2	hypothetical protein	91	73	88	67
IGR|FRAAL1074-FRAAL1075		1153751	1153763	13			0	0	0	0
FRAAL1075	YP_711334.1	1153764	1154354	591	-3	DNA glycosylase, G/U mismatch-specific	96	84	97	96
IGR|FRAAL1075-FRAAL1076		1154355	1155097	743			85	74	84	79
FRAAL1076	YP_711335.2	1155098	1155517	420	2	30S ribosomal subunit protein S12	100	100	100	100
FRAAL1077	YP_711336.1	1155517	1155987	471	1	30S ribosomal subunit protein S7, initiates assembly	100	100	100	100
IGR|FRAAL1077-FRAAL1078		1155988	1155993	6			100	100	100	100
FRAAL1078	YP_711337.1	1155994	1158090	2097	1	protein chain elongation factor EF-G, GTP-binding	100	99	100	99
IGR|FRAAL1078-FRAAL1079		1158091	1158162	72			100	100	100	100
FRAAL1079	YP_711338.1	1158163	1159356	1194	1	protein chain elongation factor EF-Tu (duplicate of tufB)	100	100	100	100
IGR|FRAAL1079-FRAAL1080		1159357	1159661	305			94	100	100	98
FRAAL1080	YP_711339.1	1159662	1159970	309	3	30S ribosomal subunit protein S10	100	100	100	100
IGR|FRAAL1080-FRAAL1081		1159971	1159987	17			100	100	100	100
FRAAL1081	YP_711340.1	1159988	1160692	705	2	50S ribosomal subunit protein L3	100	99	98	100
FRAAL1082	YP_711341.1	1160689	1161399	711	1	50S ribosomal protein L4	100	98	100	100
FRAAL1083	YP_711342.1	1161396	1161692	297	3	50S ribosomal subunit protein L23	100	100	100	100
IGR|FRAAL1083-FRAAL1084		1161693	1161753	61			100	100	92	100
FRAAL1084	YP_711343.1	1161754	1162587	834	1	50S ribosomal subunit protein L2	99	100	99	100
IGR|FRAAL1084-FRAAL1085		1162588	1162677	90			100	100	100	100
FRAAL1085	YP_711344.1	1162678	1162959	282	1	30S ribosomal subunit protein S19	100	100	100	100
FRAAL1086	YP_711345.1	1162952	1163377	426	2	50S ribosomal protein L22	100	98	100	100
FRAAL1087	YP_711346.1	1163377	1164429	1053	1	30S ribosomal protein S3	89	92	84	89
IGR|FRAAL1087-FRAAL1088		1164430	1164432	3			100	100	100	100
FRAAL1088	YP_711347.1	1164433	1164849	417	1	50S ribosomal subunit protein L16	100	100	100	100
FRAAL1089	YP_711348.1	1164846	1165115	270	3	50S ribosomal protein L29	100	100	100	100
FRAAL1090	YP_711349.1	1165112	1165429	318	2	30S ribosomal protein S17	100	100	100	100
IGR|FRAAL1090-FRAAL1091		1165430	1165549	120			100	76	98	78
FRAAL1091	YP_711350.1	1165550	1165918	369	2	50S ribosomal subunit protein L14	100	100	100	100
FRAAL1092	YP_711351.1	1165915	1166247	333	1	50S ribosomal subunit protein L24	100	100	100	100
IGR|FRAAL1092-FRAAL1093		1166248	1166285	38			100	100	100	100
FRAAL1093	YP_711352.1	1166286	1166870	585	3	50S ribosomal subunit protein L5	100	100	100	100
IGR|FRAAL1093-FRAAL1094		1166871	1166874	4			100	100	100	100
FRAAL1094	YP_711353.1	1166875	1167060	186	1	30S ribosomal protein S14-1	100	100	100	100
IGR|FRAAL1094-FRAAL1095		1167061	1167234	174			92	100	96	97
FRAAL1095	YP_711354.1	1167235	1167618	384	1	30S ribosomal subunit protein S8, and regulator	100	100	100	100
IGR|FRAAL1095-FRAAL1096		1167619	1167630	12			100	100	100	100
FRAAL1096	YP_711355.1	1167631	1168167	537	1	50S ribosomal subunit protein L6	100	100	100	100
IGR|FRAAL1096-FRAAL1097		1168168	1168252	85			100	100	100	100
FRAAL1097	YP_711356.1	1168253	1168552	300	2	50S ribosomal subunit protein L18	100	100	100	100
IGR|FRAAL1097-FRAAL1098		1168553	1168605	53			100	100	100	100
FRAAL1098	YP_711357.1	1168606	1169214	609	1	30S ribosomal protein S5	100	100	100	100
FRAAL1099	YP_711358.1	1169214	1169399	186	3	50S ribosomal subunit protein L30	100	100	100	100
IGR|FRAAL1099-FRAAL1100		1169400	1169401	2			100	100	100	100
FRAAL1100	YP_711359.1	1169402	1169932	531	2	50S ribosomal subunit protein L15	98	99	98	98
IGR|FRAAL1100-FRAAL1101		1169933	1170187	255			100	96	100	100
FRAAL1101	YP_711360.1	1170188	1171480	1293	2	preprotein translocase, membrane component, transport across inner membrane (General Secretory Pathway)	100	100	100	100
FRAAL1102	YP_711361.1	1171480	1172133	654	1	adenylate kinase	100	100	100	100
IGR|FRAAL1102-FRAAL1104		1172134	1172297	164			62	71	77	61
FRAAL1104	YP_711362.1	1172298	1173143	846	3	methionine aminopeptidase C (MAP) (Peptidase M)	98	97	98	99
IGR|FRAAL1104-FRAAL1105		1173144	1173397	254			98	98	94	98
FRAAL1105	YP_711363.1	1173398	1173619	222	2	protein chain initiation factor IF-1	100	100	100	100
IGR|FRAAL1105-FRAAL1106		1173620	1173698	79			100	100	100	100
FRAAL1106	YP_711364.1	1173699	1173812	114	3	50S ribosomal subunit protein L36	100	100	100	100
IGR|FRAAL1106-FRAAL1107		1173813	1174017	205			99	98	92	100
FRAAL1107	YP_711365.1	1174018	1174398	381	1	30S ribosomal subunit protein S13	100	100	100	100
IGR|FRAAL1107-FRAAL1108		1174399	1174479	81			100	100	100	100
FRAAL1108	YP_711366.1	1174480	1174884	405	1	30S ribosomal subunit protein S11	100	100	100	100
IGR|FRAAL1108-FRAAL1109		1174885	1174979	95			100	100	100	92
FRAAL1109	YP_711367.1	1174980	1175609	630	3	30S ribosomal subunit protein S4	100	100	100	100
IGR|FRAAL1109-FRAAL1110		1175610	1175832	223			67	69	69	74
FRAAL1110	YP_711368.1	1175833	1176882	1050	1	RNA polymerase, alpha subunit	100	100	100	100
IGR|FRAAL1110-FRAAL1111		1176883	1176999	117			100	100	100	100
FRAAL1111	YP_711369.1	1177000	1177614	615	1	50S ribosomal protein L17	100	92	100	86
IGR|FRAAL1111-FRAAL1112		1177615	1177850	236			67	70	59	82
FRAAL1112	YP_711370.1	1177851	1178717	867	3	tRNA pseudouridine synthase A (Pseudouridylate synthase I) (Pseudouridine synthase I) (Uracil hydrolyase)	86	77	88	93
IGR|FRAAL1112-FRAAL1113		1178718	1178738	21			0	0	0	29
FRAAL1113	YP_711371.1	1178739	1180646	1908	-3	hypothetical protein	62	60	56	58
IGR|FRAAL1113-FRAAL1114		1180647	1180955	309			75	87	89	100
FRAAL1114	YP_711372.1	1180956	1181360	405	3	50S ribosomal subunit protein L13	100	100	100	100
IGR|FRAAL1114-FRAAL1115		1181361	1181453	93			100	100	100	100
FRAAL1115	YP_711373.1	1181454	1181861	408	3	30S ribosomal subunit protein S9	100	100	100	100
IGR|FRAAL1115-FRAAL1116		1181862	1181931	70			91	100	100	57
FRAAL1116	YP_711374.1	1181932	1183344	1413	1	phosphoglucosamine mutase	96	80	94	94
IGR|FRAAL1116-FRAAL1117		1183345	1183447	103			100	91	100	78
FRAAL1117	YP_711375.1	1183448	1185433	1986	2	L-glutamine:D-fructose-6-phosphate aminotransferase	99	95	98	96
IGR|FRAAL1117-FRAAL1118		1185434	1185859	426			86	28	89	28
FRAAL1118	YP_711376.1	1185860	1186315	456	-1	hypothetical protein; putative zinc finger domain	100	100	98	100
IGR|FRAAL1118-FRAAL1119		1186316	1186572	257			97	93	97	100
FRAAL1119	YP_711377.1	1186573	1187514	942	1	putative PadR-like family Transcriptional regulator	83	86	75	85
IGR|FRAAL1119-FRAAL1120		1187515	1187705	191			50	51	51	55
FRAAL1120	YP_711378.1	1187706	1188062	357	3	Holo-[acyl-carrier-protein] synthase (Holo-ACP synthase) (4'-phosphopantetheinyl transferase acpS)	92	87	88	92
IGR|FRAAL1120-FRAAL1121		1188063	1188140	78			54	42	46	45
FRAAL1121	YP_711379.1	1188141	1189748	1608	3	Putative ribokinase	82	62	76	83
IGR|FRAAL1121-FRAAL1122		1189749	1189787	39			33	0	18	38
[truncated: 10,309 more rows]

## Sheet: Casuarina
ID	Protein ID	Begin	End	Length	Frame	Annotation	Coverage rate (%)
							CaE03	CaE04	Ceq1	T7
Francci3_0001	YP_479125.1	35	1723	1689	2	chromosomal replication initiator protein DnaA	96	97	97	97
IGR|Francci3_0001-Francci3_0003		1724	2487	764			100	100	100	100
Francci3_0003	YP_479126.1	2488	3696	1209	1	DNA polymerase III, beta subunit	100	100	100	100
IGR|Francci3_0003-Francci3_0004		3697	3697	1			100	100	100	100
Francci3_0004	YP_479127.1	3698	4897	1200	2	recombination protein F	100	100	100	100
Francci3_0005	YP_479128.1	4887	5708	822	3	hypothetical protein	88	97	99	93
IGR|Francci3_0005-Francci3_0006		5709	5915	207			100	100	100	100
Francci3_0006	YP_479129.1	5916	7955	2040	3	DNA gyrase subunit B	100	100	100	100
IGR|Francci3_0006-Francci3_0007		7956	8154	199			100	100	100	100
Francci3_0007	YP_479130.1	8155	10659	2505	1	DNA gyrase subunit A	100	100	100	100
IGR|Francci3_0007-Francci3_0008		10660	10824	165			100	100	100	100
Francci3_0008	YP_479131.1	10825	11724	900	-2	hypothetical protein	89	91	97	100
IGR|Francci3_0008-Francci3_0009		11725	11809	85			100	100	100	100
Francci3_0009	YP_479132.1	11810	12496	687	2	hypothetical protein	98	100	100	100
IGR|Francci3_0009-Francci3_R0001		12497	12559	63			100	100	100	100
Francci3_R0001		12560	12633	74	1	Ile tRNA	100	100	100	100
IGR|Francci3_R0001-Francci3_0010		12634	13121	488			100	100	100	100
Francci3_0010	YP_479133.1	13122	14525	1404	3	glycosyl transferase, group 1	95	97	100	98
IGR|Francci3_0010-Francci3_0011		14526	14535	10			100	100	100	100
Francci3_0011	YP_479134.1	14536	15267	732	1	methyltransferase type 11	100	100	100	100
Francci3_0012	YP_479135.1	15254	16435	1182	2	hypothetical protein	100	100	100	100
Francci3_0013	YP_479136.1	16418	16990	573	-1	hypothetical protein	100	100	100	100
IGR|Francci3_0013-Francci3_0014		16991	17126	136			100	100	100	100
Francci3_0014	YP_479137.1	17127	17819	693	-3	peptide deformylase	100	100	100	100
IGR|Francci3_0014-Francci3_0015		17820	18600	781			100	100	100	100
Francci3_0015	YP_479138.1	18601	20655	2055	1	glycosyl transferase family protein	100	100	100	100
Francci3_0016	YP_479139.1	20624	22171	1548	2	acyltransferase 3	95	99	96	97
IGR|Francci3_0016-Francci3_0017		22172	22427	256			100	98	100	100
Francci3_0017	YP_479140.1	22428	25316	2889	3	CRISPR-associated helicase Cas3 family protein protein	86	100	100	100
IGR|Francci3_0017-Francci3_0018		25317	25678	362			97	100	100	100
Francci3_0018	YP_479141.1	25679	27331	1653	2	hypothetical protein	88	100	100	100
IGR|Francci3_0018-Francci3_0019		27332	27357	26			100	100	100	100
Francci3_0019	YP_479142.1	27358	27978	621	1	hypothetical protein	99	100	100	100
IGR|Francci3_0019-Francci3_0020		27979	28056	78			100	100	100	100
Francci3_0020	YP_479143.1	28057	29211	1155	1	CRISPR-associated Cse4 family protein	97	100	100	100
Francci3_0021	YP_479144.1	29208	30038	831	3	CRISPR-associated Cas5e family protein	72	100	100	100
IGR|Francci3_0021-Francci3_0022		30039	30045	7			100	100	100	100
Francci3_0022	YP_479145.1	30046	30873	828	1	hypothetical protein	78	100	100	100
IGR|Francci3_0022-Francci3_0023		30874	30874	1			0	100	100	100
Francci3_0023	YP_479146.1	30875	31867	993	2	CRISPR-associated Cas1 family protein	92	100	100	100
Francci3_0024	YP_479147.1	31864	32142	279	1	CRISPR-associated Cas2 family protein	100	100	100	100
IGR|Francci3_0024-Francci3_0025		32143	32271	129			100	100	84	100
Francci3_0025	YP_479148.1	32272	32565	294	1	hypothetical protein	100	100	100	100
Francci3_0026	YP_479149.1	32562	32816	255	3	hypothetical protein	99	100	100	100
IGR|Francci3_0026-Francci3_0027		32817	32938	122			100	100	100	100
Francci3_0027	YP_479150.1	32939	34468	1530	2	hypothetical protein	90	95	100	100
IGR|Francci3_0027-Francci3_0028		34469	34524	56			100	100	100	100
Francci3_0028	YP_479151.1	34525	34953	429	-2	OsmC-like protein	100	100	100	100
IGR|Francci3_0028-Francci3_0029		34954	35310	357			100	100	100	100
Francci3_0029	YP_479152.1	35311	35586	276	-2	hypothetical protein	100	100	100	100
IGR|Francci3_0029-Francci3_0030		35587	35870	284			100	100	100	100
Francci3_0030	YP_479153.1	35871	37199	1329	-3	secretory lipase	100	100	100	100
IGR|Francci3_0030-Francci3_0031		37200	37684	485			100	100	100	100
Francci3_0031	YP_479154.1	37685	38491	807	2	hypothetical protein	100	100	100	100
IGR|Francci3_0031-Francci3_0032		38492	38910	419			100	100	100	100
Francci3_0032	YP_479155.1	38911	39249	339	-2	nitrogen regulatory protein P-II	100	100	100	100
IGR|Francci3_0032-Francci3_0033		39250	39395	146			100	100	100	100
Francci3_0033	YP_479156.1	39396	39938	543	3	PBP family phospholipid-binding protein	100	100	100	100
IGR|Francci3_0033-Francci3_0034		39939	39978	40			100	100	100	100
Francci3_0034	YP_479157.1	39979	42114	2136	-2	Type IV secretory pathway VirB4 components-like	98	100	100	98
Francci3_0035	YP_479158.1	42111	43613	1503	-3	putative integral membrane protein	100	100	100	100
IGR|Francci3_0035-Francci3_0036		43614	43652	39			100	100	100	100
Francci3_0036	YP_479159.1	43653	45035	1383	-3	hypothetical protein	95	93	96	92
Francci3_0037	YP_479160.1	45032	45817	786	-1	hypothetical protein	100	100	50	100
IGR|Francci3_0037-Francci3_0038		45818	45886	69			100	100	100	100
Francci3_0038	YP_479161.1	45887	46303	417	-1	hypothetical protein	100	100	100	100
Francci3_0039	YP_479162.1	46300	48741	2442	-2	hypothetical protein	98	97	99	97
IGR|Francci3_0039-Francci3_0040		48742	49298	557			96	94	100	94
Francci3_0040	YP_479163.1	49299	50174	876	3	hypothetical protein	99	100	100	100
IGR|Francci3_0040-Francci3_0041		50175	50180	6			100	100	100	100
Francci3_0041	YP_479164.1	50181	51176	996	3	NLP/P60	100	100	100	100
IGR|Francci3_0041-Francci3_0042		51177	51204	28			100	100	100	100
Francci3_0042	YP_479165.1	51205	51471	267	1	hypothetical protein	100	100	100	100
IGR|Francci3_0042-Francci3_0043		51472	51705	234			100	100	100	100
Francci3_0043	YP_479166.1	51706	53304	1599	-2	twin-arginine translocation pathway signal	100	100	100	100
IGR|Francci3_0043-Francci3_0044		53305	53427	123			100	100	100	100
Francci3_0044	YP_479167.1	53428	56019	2592	-2	serine/threonine protein kinase	100	99	100	99
IGR|Francci3_0044-Francci3_0045		56020	56162	143			93	100	100	100
Francci3_0045	YP_479168.1	56163	57833	1671	3	glucose-6-phosphate isomerase	100	100	100	100
IGR|Francci3_0045-Francci3_0046		57834	57926	93			100	100	100	100
Francci3_0046	YP_479169.1	57927	58268	342	3	anti-sigma-factor antagonist domain-containing protein	100	100	100	100
IGR|Francci3_0046-Francci3_0047		58269	58858	590			100	100	100	100
Francci3_0047	YP_479170.1	58859	59182	324	2	hypothetical protein	98	100	100	100
IGR|Francci3_0047-Francci3_0048		59183	59203	21			100	100	100	100
Francci3_0048	YP_479171.1	59204	62632	3429	-1	adenylate/guanylate cyclase	99	99	100	100
Francci3_0049	YP_479172.1	62629	62964	336	-2	ABC-type multidrug transport system ATPase component-like	100	100	100	100
IGR|Francci3_0049-Francci3_0050		62965	63094	130			100	100	100	100
Francci3_0050	YP_479173.1	63095	63721	627	2	nitroreductase	100	100	100	100
IGR|Francci3_0050-Francci3_0051		63722	63816	95			100	100	100	100
Francci3_0051	YP_479174.1	63817	64413	597	1	hypothetical protein	98	100	100	100
IGR|Francci3_0051-Francci3_0052		64414	64447	34			100	100	100	100
Francci3_0052	YP_479175.1	64448	67876	3429	-1	hypothetical protein	100	99	100	100
IGR|Francci3_0052-Francci3_0053		67877	68070	194			100	100	100	100
Francci3_0053	YP_479176.1	68071	69915	1845	1	acyl-CoA dehydrogenase-like	100	100	100	100
IGR|Francci3_0053-Francci3_0054		69916	69966	51			100	100	100	100
Francci3_0054	YP_479177.1	69967	70365	399	1	hypothetical protein	100	100	100	100
IGR|Francci3_0054-Francci3_0055		70366	70486	121			100	100	100	100
Francci3_0055	YP_479178.1	70487	70723	237	-1	hypothetical protein	100	100	100	100
IGR|Francci3_0055-Francci3_0056		70724	70853	130			100	100	100	100
Francci3_0056	YP_479179.1	70854	72428	1575	-3	dehydrogenase subunit	99	100	100	100
IGR|Francci3_0056-Francci3_0057		72429	72480	52			100	100	100	100
Francci3_0057	YP_479180.1	72481	73542	1062	-2	transketolase	100	100	100	100
Francci3_0058	YP_479181.1	73539	74738	1200	-3	pyruvate dehydrogenase	100	100	100	100
IGR|Francci3_0058-Francci3_0059		74739	74864	126			100	100	100	100
Francci3_0059	YP_479182.1	74865	75776	912	3	hypothetical protein	100	100	100	100
IGR|Francci3_0059-Francci3_0060		75777	75884	108			100	100	100	100
Francci3_0060	YP_479183.1	75885	77102	1218	3	poly-gamma-glutamate biosynthesis protein	98	99	100	97
IGR|Francci3_0060-Francci3_0061		77103	77198	96			99	100	100	100
Francci3_0061	YP_479184.1	77199	77627	429	-3	zinc uptake regulator	100	100	100	100
IGR|Francci3_0061-Francci3_0062		77628	78168	541			99	100	100	100
Francci3_0062	YP_479185.1	78169	78789	621	1	hypothetical protein	97	100	100	99
Francci3_0063	YP_479186.1	78731	80380	1650	-1	hypothetical protein	99	100	100	100
IGR|Francci3_0063-Francci3_0064		80381	80423	43			100	100	100	100
Francci3_0064	YP_479187.1	80424	81671	1248	-3	aminotransferase AlaT	100	100	100	100
IGR|Francci3_0064-Francci3_0065		81672	82287	616			100	100	100	100
Francci3_0065	YP_479188.1	82288	82662	375	1	hypothetical protein	100	100	100	100
Francci3_0066	YP_479189.1	82641	82997	357	-3	hypothetical protein	100	100	100	100
IGR|Francci3_0066-Francci3_0067		82998	83125	128			100	100	100	100
Francci3_0067	YP_479190.1	83126	84502	1377	-1	HNH endonuclease	100	100	100	100
IGR|Francci3_0067-Francci3_0068		84503	85039	537			100	100	100	100
Francci3_0068	YP_479191.1	85040	86473	1434	-1	sigma-24	100	100	100	100
IGR|Francci3_0068-Francci3_0069		86474	86819	346			100	100	100	100
Francci3_0069	YP_479192.1	86820	88559	1740	-3	peptidase S1 and S6, chymotrypsin/Hap	99	99	100	100
IGR|Francci3_0069-Francci3_0070		88560	88698	139			100	100	100	100
Francci3_0070	YP_479193.1	88699	89094	396	-2	large conductance mechanosensitive channel protein	100	100	100	100
IGR|Francci3_0070-Francci3_0071		89095	89380	286			100	100	100	100
Francci3_0071	YP_479194.1	89381	90892	1512	2	hypothetical protein	98	97	100	97
IGR|Francci3_0071-Francci3_0072		90893	90920	28			100	100	100	100
Francci3_0072	YP_479195.1	90921	92099	1179	-3	Poly(3-hydroxybutyrate) depolymerase-like	99	100	100	100
IGR|Francci3_0072-Francci3_0073		92100	92126	27			100	100	100	100
Francci3_0073	YP_479196.1	92127	92720	594	-3	hypothetical protein	100	100	100	100
IGR|Francci3_0073-Francci3_0074		92721	92721	1			100	100	100	100
Francci3_0074	YP_479197.1	92722	93798	1077	-2	hypothetical protein	100	100	100	100
IGR|Francci3_0074-Francci3_0075		93799	94019	221			100	100	100	100
Francci3_0075	YP_479198.1	94020	94670	651	3	phage SPO1 DNA polymerase-related protein	100	100	100	100
IGR|Francci3_0075-Francci3_0076		94671	94743	73			100	100	100	100
Francci3_0076	YP_479199.1	94744	95439	696	-2	ErfK/YbiS/YcfS/YnhG	100	100	100	100
IGR|Francci3_0076-Francci3_0077		95440	95498	59			100	100	100	100
Francci3_0077	YP_479200.1	95499	96299	801	-3	hypothetical protein	100	100	100	100
IGR|Francci3_0077-Francci3_0078		96300	96416	117			100	100	100	100
Francci3_0078	YP_479201.1	96417	97085	669	3	hypothetical protein	100	100	100	100
IGR|Francci3_0078-Francci3_0079		97086	97223	138			100	100	100	100
Francci3_0079	YP_479202.1	97224	98060	837	-3	pyridoxamine 5'-phosphate oxidase	98	98	100	99
IGR|Francci3_0079-Francci3_0080		98061	98143	83			100	100	100	100
Francci3_0080	YP_479203.1	98144	98539	396	-1	putative ATP/GTP binding protein	100	100	100	100
IGR|Francci3_0080-Francci3_0081		98540	98965	426			100	100	100	100
Francci3_0081	YP_479204.1	98966	100075	1110	2	citrate synthase 2	99	100	100	100
Francci3_0082	YP_479205.1	100068	101192	1125	3	phosphoserine aminotransferase	100	100	100	99
IGR|Francci3_0082-Francci3_0083		101193	101295	103			87	95	100	100
Francci3_0083	YP_479206.1	101296	102663	1368	-2	citrate synthase	100	100	100	100
IGR|Francci3_0083-Francci3_0084		102664	102900	237			100	100	100	100
Francci3_0084	YP_479207.1	102901	103620	720	-2	two component LuxR family transcriptional regulator	100	100	100	100
Francci3_0085	YP_479208.1	103611	105374	1764	-3	putative signal transduction histidine kinase	100	99	100	100
IGR|Francci3_0085-Francci3_0086		105375	105748	374			100	100	100	100
Francci3_0086	YP_479209.1	105749	106180	432	2	MarR family transcriptional regulator	100	99	100	100
IGR|Francci3_0086-Francci3_0087		106181	106216	36			100	100	100	100
Francci3_0087	YP_479210.1	106217	107347	1131	-1	dehydrogenases and related proteins-like	99	100	100	99
IGR|Francci3_0087-Francci3_0088		107348	107419	72			100	100	100	100
Francci3_0088	YP_479211.1	107420	108103	684	2	2',5' RNA ligase	96	76	95	97
Francci3_0089	YP_479212.1	108070	108585	516	-2	response regulator receiver protein	100	100	100	100
IGR|Francci3_0089-Francci3_0090		108586	109229	644			100	100	100	100
Francci3_0090	YP_479213.1	109230	110144	915	3	hypothetical protein	99	100	100	100
IGR|Francci3_0090-Francci3_0091		110145	110201	57			100	100	100	100
Francci3_0091	YP_479214.1	110202	110540	339	3	hypothetical protein	100	100	100	100
IGR|Francci3_0091-Francci3_0092		110541	110568	28			100	100	100	100
Francci3_0092	YP_479215.1	110569	114177	3609	-2	hypothetical protein	99	97	100	99
IGR|Francci3_0092-Francci3_0093		114178	114313	136			100	100	100	100
Francci3_0093	YP_479216.1	114314	115126	813	2	hypothetical protein	100	98	100	98
IGR|Francci3_0093-Francci3_0094		115127	115383	257			100	100	100	100
Francci3_0094	YP_479217.1	115384	117018	1635	1	amidophosphoribosyltransferase	100	100	100	100
Francci3_0095	YP_479218.1	117015	118124	1110	3	phosphoribosylaminoimidazole synthetase	99	100	100	100
IGR|Francci3_0095-Francci3_0096		118125	118387	263			100	100	100	100
Francci3_0096	YP_479219.1	118388	118594	207	-1	hypothetical protein	100	100	100	100
IGR|Francci3_0096-Francci3_0097		118595	118975	381			100	100	100	100
Francci3_0097	YP_479220.1	118976	120046	1071	-1	valine dehydrogenase (NAD)	100	100	100	100
IGR|Francci3_0097-Francci3_0098		120047	120307	261			100	100	100	100
Francci3_0098	YP_479221.1	120308	121138	831	2	hypothetical protein	100	100	100	100
IGR|Francci3_0098-Francci3_0099		121139	121290	152			100	100	100	100
Francci3_0099	YP_479222.1	121291	121497	207	1	excisionase/Xis, DNA-binding	100	100	100	100
IGR|Francci3_0099-Francci3_0100		121498	122041	544			100	100	100	100
Francci3_0100	YP_479223.1	122042	122794	753	2	hypothetical protein	98	100	100	100
IGR|Francci3_0100-Francci3_R0002		122795	123013	219			97	100	100	100
Francci3_R0002		123014	123089	76	1	Glu tRNA	100	100	100	100
IGR|Francci3_R0002-Francci3_0101		123090	123142	53			92	100	100	100
Francci3_0101	YP_479224.1	123143	124507	1365	-1	hypothetical protein	83	99	100	100
IGR|Francci3_0101-Francci3_0102		124508	124772	265			94	100	100	100
Francci3_0102	YP_479225.1	124773	125201	429	3	hypothetical protein	91	100	100	100
IGR|Francci3_0102-Francci3_0103		125202	125241	40			100	100	100	100
Francci3_0103	YP_479226.1	125242	125610	369	1	putative isomerase	100	100	100	100
IGR|Francci3_0103-Francci3_0104		125611	125719	109			82	100	100	100
Francci3_0104	YP_479227.1	125720	126445	726	-1	XRE family transcriptional regulator	100	100	100	100
IGR|Francci3_0104-Francci3_0105		126446	126482	37			100	100	100	100
Francci3_0105	YP_479228.1	126483	127232	750	3	hypothetical protein	83	100	100	100
IGR|Francci3_0105-Francci3_0106		127233	127445	213			100	100	100	100
Francci3_0106	YP_479229.1	127446	128207	762	3	glycosyl transferase family protein	71	96	100	100
IGR|Francci3_0106-Francci3_0107		128208	128267	60			100	100	100	100
Francci3_0107	YP_479230.1	128268	129806	1539	-3	hypothetical protein	100	100	100	100
IGR|Francci3_0107-Francci3_0108		129807	130056	250			100	100	100	100
Francci3_0108	YP_479231.1	130057	131040	984	-2	twin-arginine translocation pathway signal	99	98	99	99
IGR|Francci3_0108-Francci3_0109		131041	131791	751			97	98	98	100
Francci3_0109	YP_479232.1	131792	132205	414	-1	hypothetical protein	100	95	100	100
IGR|Francci3_0109-Francci3_0110		132206	132381	176			100	100	100	100
Francci3_0110	YP_479233.1	132382	134361	1980	1	putative DNA helicase	100	100	100	100
IGR|Francci3_0110-Francci3_0111		134362	134395	34			100	100	100	100
Francci3_0111	YP_479234.1	134396	135169	774	-1	putative transposase, IS891/IS1136/IS1341	100	100	100	100
IGR|Francci3_0111-Francci3_0112		135170	135221	52			100	100	100	100
Francci3_0112	YP_479235.1	135222	139001	3780	-3	B12-dependent methionine synthase	99	100	100	100
IGR|Francci3_0112-Francci3_0113		139002	139210	209			100	100	100	100
Francci3_0113	YP_479236.1	139211	139435	225	-1	enoyl-CoA hydratase	100	100	100	100
IGR|Francci3_0113-Francci3_R0003		139436	139981	546			100	100	100	100
Francci3_R0003		139982	140056	75	1	Asp tRNA	100	100	100	100
IGR|Francci3_R0003-Francci3_R0004		140057	140108	52			100	100	100	100
Francci3_R0004		140109	140185	77	1	Phe tRNA	100	100	100	100
IGR|Francci3_R0004-Francci3_0114		140186	140304	119			100	100	100	100
Francci3_0114	YP_479237.1	140305	141600	1296	-2	phage integrase	93	93	100	100
IGR|Francci3_0114-Francci3_0115		141601	141624	24			100	100	100	100
Francci3_0115	YP_479238.1	141625	142620	996	1	transposase, IS4	100	96	100	100
IGR|Francci3_0115-Francci3_0116		142621	142981	361			100	100	100	100
Francci3_0116	YP_479239.1	142982	143365	384	2	site-specific recombinase XerD-like	98	93	100	100
IGR|Francci3_0116-Francci3_0117		143366	143541	176			97	94	100	100
Francci3_0117	YP_479240.1	143542	144165	624	-2	IS630 family transposase	93	90	100	100
Francci3_0118	YP_479241.1	144129	144650	522	-3	IS630 family transposase	91	79	100	100
IGR|Francci3_0118-Francci3_0119		144651	144897	247			100	100	100	100
Francci3_0119	YP_479242.1	144898	148125	3228	1	signal transduction protein	100	100	11	100
IGR|Francci3_0119-Francci3_0120		148126	148288	163			100	100	100	100
Francci3_0120	YP_479243.1	148289	149023	735	2	response regulator receiver protein	100	100	100	100
IGR|Francci3_0120-Francci3_0121		149024	149098	75			100	100	100	100
Francci3_0121	YP_479244.1	149099	150523	1425	2	transposase, IS4	84	90	100	98
IGR|Francci3_0121-Francci3_0122		150524	151405	882			93	89	92	98
Francci3_0122	YP_479245.1	151406	152596	1191	-1	transposase, IS4	97	93	2	51
IGR|Francci3_0122-Francci3_0123		152597	153064	468			95	100	39	96
Francci3_0123	YP_479246.1	153065	154531	1467	-1	hypothetical protein	95	95	100	95
IGR|Francci3_0123-Francci3_0124		154532	154537	6			100	100	100	100
Francci3_0124	YP_479247.1	154538	155449	912	-1	AAA ATPase	99	99	100	99
Francci3_0125	YP_479248.1	155446	155955	510	-2	hypothetical protein	93	95	100	90
IGR|Francci3_0125-Francci3_0126		155956	155957	2			100	100	100	100
Francci3_0126	YP_479249.1	155958	156923	966	-3	hypothetical protein	97	97	100	98
IGR|Francci3_0126-Francci3_0127		156924	157062	139			100	100	100	100
Francci3_0127	YP_479250.1	157063	157398	336	1	XRE family transcriptional regulator	95	99	100	100
Francci3_0128	YP_479251.1	157382	157909	528	2	hypothetical protein	96	98	100	98
IGR|Francci3_0128-Francci3_0129		157910	158018	109			100	72	100	98
Francci3_0129	YP_479252.1	158019	158840	822	-3	hypothetical protein	97	96	100	95
IGR|Francci3_0129-Francci3_R0005		158841	159227	387			92	86	100	86
Francci3_R0005		159228	159301	74	3	Xaa tRNA	100	64	100	85
IGR|Francci3_R0005-Francci3_0130		159302	160041	740			89	100	100	87
Francci3_0130	YP_479253.1	160042	161406	1365	-2	transposase IS116/IS110/IS902	77	99	99	85
IGR|Francci3_0130-Francci3_0131		161407	161701	295			100	100	100	100
Francci3_0131	YP_479254.1	161702	162172	471	-1	NUDIX hydrolase	100	100	100	100
IGR|Francci3_0131-Francci3_0132		162173	162175	3			100	100	100	100
Francci3_0132	YP_479255.1	162176	162718	543	-1	hypothetical protein	100	100	100	100
IGR|Francci3_0132-Francci3_0133		162719	162817	99			100	100	100	100
Francci3_0133	YP_479256.1	162818	163372	555	2	hypothetical protein	99	97	100	100
Francci3_0134	YP_479257.1	163323	163628	306	3	hypothetical protein	90	92	100	100
IGR|Francci3_0134-Francci3_0135		163629	164189	561			94	98	100	100
Francci3_0135	YP_479258.1	164190	164720	531	-3	hypothetical protein	90	94	100	100
IGR|Francci3_0135-Francci3_0136		164721	165429	709			100	100	100	100
Francci3_0136	YP_479259.1	165430	165717	288	1	hypothetical protein	94	100	100	100
Francci3_0137	YP_479260.1	165717	165908	192	3	hypothetical protein	100	100	100	100
IGR|Francci3_0137-Francci3_0138		165909	166019	111			86	100	100	100
Francci3_0138	YP_479261.1	166020	167696	1677	3	cell divisionFtsK/SpoIIIE	98	100	100	100
IGR|Francci3_0138-Francci3_0139		167697	167881	185			70	100	100	100
Francci3_0139	YP_479262.1	167882	168481	600	-1	hypothetical protein	53	96	100	95
IGR|Francci3_0139-Francci3_0140		168482	168613	132			100	100	100	100
Francci3_0140	YP_479263.1	168614	169255	642	-1	hypothetical protein	73	100	100	100
IGR|Francci3_0140-Francci3_0141		169256	169564	309			86	100	100	100
Francci3_0141	YP_479264.1	169565	170038	474	-1	PilT protein-like	100	100	100	100
Francci3_0142	YP_479265.1	170022	170291	270	-3	prevent-host-death protein	99	97	99	99
IGR|Francci3_0142-Francci3_0143		170292	170919	628			100	100	100	100
Francci3_0143	YP_479266.1	170920	171693	774	-2	response regulator receiver protein	100	100	100	100
IGR|Francci3_0143-Francci3_0144		171694	171893	200			100	100	100	100
Francci3_0144	YP_479267.1	171894	173606	1713	3	transposase IS66	62	96	100	99
IGR|Francci3_0144-Francci3_0145		173607	174005	399			96	100	100	100
Francci3_0145	YP_479268.1	174006	174713	708	3	SARP family transcriptional regulator	87	100	100	100
IGR|Francci3_0145-Francci3_0146		174714	174884	171			42	100	100	100
Francci3_0146	YP_479269.1	174885	175619	735	-3	short-chain dehydrogenase/reductase SDR	80	100	100	100
IGR|Francci3_0146-Francci3_0147		175620	175761	142			100	100	100	100
Francci3_0147	YP_479270.1	175762	176376	615	-2	methylated-DNA--protein-cysteine methyltransferase	62	100	100	100
Francci3_0148	YP_479271.1	176373	176858	486	-3	sigma-24	52	100	100	100
IGR|Francci3_0148-Francci3_0149		176859	177054	196			62	100	100	100
Francci3_0149	YP_479272.1	177055	177582	528	1	methylated-DNA--protein-cysteine methyltransferase	47	100	100	100
IGR|Francci3_0149-Francci3_0150		177583	177774	192			17	100	100	100
Francci3_0150	YP_479273.1	177775	179004	1230	1	putative 3-carboxy-cis,cis-muconate cycloisomerase	58	98	99	100
IGR|Francci3_0150-Francci3_0151		179005	179234	230			100	100	100	100
Francci3_0151	YP_479274.1	179235	179987	753	3	transposase, IS4	96	100	97	97
IGR|Francci3_0151-Francci3_0152		179988	180629	642			94	100	100	100
Francci3_0152	YP_479275.1	180630	180932	303	3	DNA polymerase	88	100	100	100
Francci3_0153	YP_479276.1	180922	181269	348	1	hypothetical protein	100	100	100	100
IGR|Francci3_0153-Francci3_0155		181270	182214	945			82	100	100	98
Francci3_0155	YP_479277.1	182215	183180	966	1	hypothetical protein	97	99	100	100
IGR|Francci3_0155-Francci3_0156		183181	183258	78			86	100	100	100
Francci3_0156	YP_479278.1	183259	184350	1092	-2	hypothetical protein	81	100	100	100
IGR|Francci3_0156-Francci3_0158		184351	185246	896			77	100	100	100
Francci3_0158	YP_479279.1	185247	188675	3429	-3	hypothetical protein	100	100	100	100
IGR|Francci3_0158-Francci3_0159		188676	188890	215			100	100	100	100
Francci3_0159	YP_479280.1	188891	189832	942	-1	hypothetical protein	100	100	100	100
IGR|Francci3_0159-Francci3_0160		189833	189837	5			100	100	100	100
Francci3_0160	YP_479281.1	189838	190254	417	-2	hypothetical protein	100	100	100	100
IGR|Francci3_0160-Francci3_0161		190255	190520	266			100	100	100	100
Francci3_0161	YP_479282.1	190521	191390	870	-3	luciferase-like	100	100	100	100
IGR|Francci3_0161-Francci3_0162		191391	191493	103			100	100	100	100
Francci3_0162	YP_479283.1	191494	191853	360	-2	MerR family transcriptional regulator	100	100	100	100
IGR|Francci3_0162-Francci3_0163		191854	192224	371			100	100	100	100
Francci3_0163	YP_479284.1	192225	193595	1371	-3	hypothetical protein	99	97	100	100
IGR|Francci3_0163-Francci3_0164		193596	193778	183			100	100	100	100
Francci3_0164	YP_479285.1	193779	194693	915	3	twin-arginine translocation pathway signal	100	100	100	100
IGR|Francci3_0164-Francci3_0165		194694	194830	137			100	100	100	100
Francci3_0165	YP_479286.1	194831	195514	684	-1	polysaccharide deacetylase	100	100	100	100
IGR|Francci3_0165-Francci3_0166		195515	196153	639			100	100	100	100
Francci3_0166	YP_479287.1	196154	197257	1104	2	hypothetical protein	100	100	100	100
IGR|Francci3_0166-Francci3_0167		197258	197357	100			100	100	100	100
Francci3_0167	YP_479288.1	197358	198236	879	-3	sigma-24	68	100	100	98
IGR|Francci3_0167-Francci3_0168		198237	198469	233			87	100	100	100
Francci3_0168	YP_479289.1	198470	199165	696	2	NAD-dependent epimerase/dehydratase	94	100	100	100
IGR|Francci3_0168-Francci3_0169		199166	199275	110			88	100	100	100
Francci3_0169	YP_479290.1	199276	200727	1452	-2	kelch repeat-containing protein	99	99	99	100
IGR|Francci3_0169-Francci3_0170		200728	200989	262			100	100	100	100
Francci3_0170	YP_479291.1	200990	201946	957	-1	hypothetical protein	100	100	100	100
IGR|Francci3_0170-Francci3_0171		201947	201951	5			100	100	100	100
Francci3_0171	YP_479292.1	201952	203220	1269	-2	glycosyl transferase, group 1	98	99	100	97
IGR|Francci3_0171-Francci3_0172		203221	203553	333			81	100	100	100
Francci3_0172	YP_479293.1	203554	203949	396	1	hypothetical protein	98	100	100	100
IGR|Francci3_0172-Francci3_0173		203950	204003	54			100	100	100	100
Francci3_0173	YP_479294.1	204004	204486	483	-2	hypothetical protein	100	100	100	100
IGR|Francci3_0173-Francci3_0174		204487	204684	198			100	100	100	100
Francci3_0174	YP_479295.1	204685	205857	1173	-2	serine phosphatase	99	100	100	100
IGR|Francci3_0174-Francci3_0175		205858	206007	150			100	100	100	100
Francci3_0175	YP_479296.1	206008	207507	1500	-2	amidase	97	97	99	97
IGR|Francci3_0175-Francci3_0176		207508	208052	545			100	100	100	100
Francci3_0176	YP_479297.1	208053	208643	591	3	hypothetical protein	99	100	100	100
IGR|Francci3_0176-Francci3_0177		208644	208674	31			100	100	100	100
Francci3_0177	YP_479298.1	208675	208983	309	1	hypothetical protein	100	100	100	100
IGR|Francci3_0177-Francci3_0178		208984	209117	134			100	100	100	100
Francci3_0178	YP_479299.1	209118	210755	1638	-3	MscS mechanosensitive ion channel	100	100	100	100
IGR|Francci3_0178-Francci3_0179		210756	211429	674			100	100	100	100
Francci3_0179	YP_479300.1	211430	212041	612	-1	putative acetyltransferase	100	100	100	100
IGR|Francci3_0179-Francci3_0180		212042	212132	91			100	100	100	100
Francci3_0180	YP_479301.1	212133	212333	201	-3	hypothetical protein	100	100	100	100
IGR|Francci3_0180-Francci3_0181		212334	212676	343			100	100	100	100
Francci3_0181	YP_479302.1	212677	214077	1401	1	glutamate decarboxylase	100	100	100	100
IGR|Francci3_0181-Francci3_0182		214078	214334	257			100	100	100	100
Francci3_0182	YP_479303.1	214335	215183	849	3	glyoxalase/bleomycin resistance protein/dioxygenase	100	96	100	100
Francci3_0183	YP_479304.1	215087	215782	696	-1	L-threonine aldolase	93	89	98	93
IGR|Francci3_0183-Francci3_0184		215783	215798	16			56	100	100	100
Francci3_0184	YP_479305.1	215799	216353	555	-3	hypothetical protein	67	100	100	100
IGR|Francci3_0184-Francci3_0186		216354	217847	1494			98	100	100	100
Francci3_0186	YP_479306.1	217848	219344	1497	3	binding-protein-dependent transport systems inner membrane component	83	100	100	100
Francci3_0187	YP_479307.1	219341	220285	945	2	ABC transporter related	42	96	99	91
Francci3_0188	YP_479308.1	220282	221313	1032	1	2OG-Fe(II) oxygenase	81	100	100	100
IGR|Francci3_0188-Francci3_0189		221314	221591	278			97	100	100	100
Francci3_0189	YP_479309.1	221592	222524	933	3	hypothetical protein	98	100	100	100
IGR|Francci3_0189-Francci3_0190		222525	222851	327			100	100	100	100
Francci3_0190	YP_479310.1	222852	223949	1098	3	Rieske (2Fe-2S) protein	100	100	100	100
IGR|Francci3_0190-Francci3_0191		223950	224183	234			100	100	100	100
Francci3_0191	YP_479311.1	224184	224423	240	-3	IS630 family transposase	100	100	100	100
IGR|Francci3_0191-Francci3_0192		224424	225564	1141			100	100	100	100
Francci3_0192	YP_479312.1	225565	227316	1752	1	N-6 DNA methylase	99	100	100	100
Francci3_0193	YP_479313.1	227306	228556	1251	2	type I restriction-modification system specificity determinant	100	100	46	100
Francci3_0194	YP_479314.1	228556	231681	3126	1	hypothetical protein	100	100	100	100
IGR|Francci3_0194-Francci3_0196		231682	232702	1021			97	100	100	100
Francci3_0196	YP_479315.1	232703	234961	2259	-1	secretion protein HlyD	82	100	100	100
Francci3_0197	YP_479316.1	234954	236012	1059	-3	hypothetical protein	74	92	99	98
IGR|Francci3_0197-Francci3_0198		236013	236037	25			100	100	100	100
Francci3_0198	YP_479317.1	236038	237273	1236	-2	hypothetical protein	77	100	100	100
Francci3_0199	YP_479318.1	237273	238148	876	-3	ABC transporter related	76	98	99	99
Francci3_0200	YP_479319.1	238141	239610	1470	-2	secretion protein HlyD	64	100	100	100
IGR|Francci3_0200-Francci3_0201		239611	239755	145			100	100	100	100
Francci3_0201	YP_479320.1	239756	240475	720	2	tetracyclin repressor-like	96	100	100	100
IGR|Francci3_0201-Francci3_0202		240476	240561	86			100	100	100	100
Francci3_0202	YP_479321.1	240562	240834	273	-2	hypothetical protein	85	100	100	100
IGR|Francci3_0202-Francci3_0203		240835	240984	150			100	100	100	100
Francci3_0203	YP_479322.1	240985	241698	714	1	NAD-dependent epimerase/dehydratase	85	100	100	100
IGR|Francci3_0203-Francci3_0204		241699	241999	301			39	100	100	100
Francci3_0204	YP_479323.1	242000	242437	438	-1	putative O-methyltransferase	100	100	100	100
IGR|Francci3_0204-Francci3_0205		242438	242848	411			100	100	100	100
Francci3_0205	YP_479324.1	242849	244087	1239	-1	hypothetical protein	82	100	100	100
IGR|Francci3_0205-Francci3_0207		244088	245244	1157			97	100	100	100
Francci3_0207	YP_479325.1	245245	246375	1131	-2	hypothetical protein	100	100	100	100
IGR|Francci3_0207-Francci3_0208		246376	246567	192			100	100	100	100
Francci3_0208	YP_479326.1	246568	247401	834	-2	XRE family transcriptional regulator	100	100	100	100
IGR|Francci3_0208-Francci3_0209		247402	247514	113			100	100	100	100
Francci3_0209	YP_479327.1	247515	248108	594	3	NADPH-dependent FMN reductase	100	100	100	100
IGR|Francci3_0209-Francci3_0210		248109	248255	147			100	100	100	100
Francci3_0210	YP_479328.1	248256	248930	675	-3	MarR family transcriptional regulator	100	99	100	100
IGR|Francci3_0210-Francci3_0211		248931	249172	242			100	100	100	100
Francci3_0211	YP_479329.1	249173	250768	1596	2	methane/phenol/toluene hydroxylase	100	100	100	100
IGR|Francci3_0211-Francci3_0212		250769	250880	112			100	100	100	100
Francci3_0212	YP_479330.1	250881	251129	249	3	toluene-4-monooxygenase system B	100	100	100	100
IGR|Francci3_0212-Francci3_0213		251130	251166	37			100	100	100	100
Francci3_0213	YP_479331.1	251167	251547	381	1	Rieske (2Fe-2S) protein	100	100	100	100
Francci3_0214	YP_479332.1	251544	251849	306	3	monooxygenase component MmoB/DmpM	100	100	100	100
IGR|Francci3_0214-Francci3_0215		251850	251851	2			100	100	100	100
Francci3_0215	YP_479333.1	251852	252877	1026	2	methane/phenol/toluene hydroxylase	100	99	100	97
IGR|Francci3_0215-Francci3_0216		252878	252937	60			100	100	100	100
Francci3_0216	YP_479334.1	252938	253426	489	2	carbonic anhydrase	100	100	100	100
IGR|Francci3_0216-Francci3_0217		253427	253700	274			100	100	100	100
Francci3_0217	YP_479335.1	253701	256295	2595	-3	RNA binding S1	97	100	100	100
IGR|Francci3_0217-Francci3_0218		256296	256822	527			91	100	100	99
Francci3_0218	YP_479336.1	256823	257818	996	2	putative serine/threonine kinase anti-sigma factor	99	100	100	100
IGR|Francci3_0218-Francci3_0219		257819	257961	143			100	100	100	100
Francci3_0219	YP_479337.1	257962	258408	447	-2	hypothetical protein	100	100	100	100
IGR|Francci3_0219-Francci3_0220		258409	258714	306			100	95	100	100
Francci3_0220	YP_479338.1	258715	259407	693	-2	hypothetical protein	95	98	100	99
Francci3_0221	YP_479339.1	259383	259991	609	-3	hypothetical protein	100	100	100	100
IGR|Francci3_0221-Francci3_0222		259992	260172	181			100	100	100	100
Francci3_0222	YP_479340.1	260173	261099	927	-2	alpha/beta hydrolase fold	100	100	100	100
IGR|Francci3_0222-Francci3_0223		261100	262846	1747			100	100	100	100
Francci3_0223	YP_479341.1	262847	263977	1131	2	DegT/DnrJ/EryC1/StrS aminotransferase	100	100	100	100
Francci3_0224	YP_479342.1	263974	264957	984	1	NAD-dependent epimerase/dehydratase	100	100	100	100
IGR|Francci3_0224-Francci3_0225		264958	264959	2			100	100	100	100
Francci3_0225	YP_479343.1	264960	266267	1308	3	UDP-N-acetylglucosamine:LPS N-acetylglucosamine transferase-like	100	99	100	100
IGR|Francci3_0225-Francci3_0226		266268	266319	52			100	100	100	100
Francci3_0226	YP_479344.1	266320	267414	1095	1	hypothetical protein	100	100	100	100
IGR|Francci3_0226-Francci3_0227		267415	267686	272			100	100	100	100
Francci3_0227	YP_479345.1	267687	267965	279	-3	hypothetical protein	100	100	100	100
IGR|Francci3_0227-Francci3_0228		267966	268836	871			100	100	100	100
Francci3_0228	YP_479346.1	268837	269079	243	-2	hypothetical protein	100	100	100	100
Francci3_0229	YP_479347.1	269076	269981	906	-3	XRE family transcriptional regulator	100	100	100	100
IGR|Francci3_0229-Francci3_0230		269982	270515	534			100	100	100	100
Francci3_0230	YP_479348.1	270516	270794	279	3	hypothetical protein	100	100	100	100
IGR|Francci3_0230-Francci3_0231		270795	270933	139			100	100	100	100
Francci3_0231	YP_479349.1	270934	272280	1347	1	oxidoreductase FAD/NAD(P)-binding	100	100	100	100
IGR|Francci3_0231-Francci3_0232		272281	272339	59			100	100	100	100
Francci3_0232	YP_479350.1	272340	272858	519	3	FMN-binding	100	100	100	99
Francci3_0233	YP_479351.1	272851	273732	882	1	ApbE-like lipoprotein	100	99	100	99
Francci3_0234	YP_479352.1	273729	274457	729	3	two component transcriptional regulator	100	98	100	100
Francci3_0235	YP_479353.1	274454	275956	1503	2	periplasmic sensor signal transduction histidine kinase	99	98	99	99
IGR|Francci3_0235-Francci3_0236		275957	276159	203			100	100	100	100
Francci3_0236	YP_479354.1	276160	277170	1011	1	HemK family modification methylase	100	100	100	100
IGR|Francci3_0236-Francci3_0237		277171	277304	134			100	100	100	100
Francci3_0237	YP_479355.1	277305	278336	1032	-3	tyrosinase	100	100	100	100
IGR|Francci3_0237-Francci3_0238		278337	278337	1			100	100	100	100
Francci3_0238	YP_479356.1	278338	278742	405	-2	hypothetical protein	100	100	100	100
IGR|Francci3_0238-Francci3_0239		278743	278916	174			97	100	100	100
Francci3_0239	YP_479357.1	278917	279081	165	1	hypothetical protein	100	100	100	100
IGR|Francci3_0239-Francci3_0240		279082	279182	101			100	100	100	100
Francci3_0240	YP_479358.1	279183	280028	846	-3	TetR family transcriptional regulator	88	100	100	100
IGR|Francci3_0240-Francci3_0241		280029	280095	67			94	100	100	100
Francci3_0241	YP_479359.1	280096	280632	537	1	ABC transporter related	54	100	100	100
IGR|Francci3_0241-Francci3_0243		280633	281267	635			100	100	100	100
Francci3_0243	YP_479360.1	281268	283220	1953	3	heat shock protein 90	100	100	100	100
IGR|Francci3_0243-Francci3_0244		283221	283430	210			100	100	100	100
Francci3_0244	YP_479361.1	283431	284636	1206	-3	putative sigma factor	100	100	99	99
Francci3_0245	YP_479362.1	284585	284992	408	-1	hypothetical protein	100	100	100	100
IGR|Francci3_0245-Francci3_0246		284993	285154	162			100	100	100	100
Francci3_0246	YP_479363.1	285155	285424	270	2	Rv0623-like transcription factor	100	100	100	100
IGR|Francci3_0246-Francci3_0247		285425	285555	131			100	100	100	100
Francci3_0247	YP_479364.1	285556	286281	726	1	hypothetical protein	100	100	100	100
IGR|Francci3_0247-Francci3_0248		286282	286490	209			100	100	100	100
Francci3_0248	YP_479365.1	286491	287126	636	-3	transposase	89	100	100	100
IGR|Francci3_0248-Francci3_0249		287127	287446	320			100	100	100	100
Francci3_0249	YP_479366.1	287447	288355	909	-1	ABC transporter related	100	100	100	100
Francci3_0250	YP_479367.1	288328	289170	843	-2	binding-protein-dependent transport systems inner membrane component	100	100	100	100
IGR|Francci3_0250-Francci3_0251		289171	289212	42			100	100	100	100
Francci3_0251	YP_479368.1	289213	290253	1041	-2	putative sulfonate binding protein precursor	100	100	100	100
IGR|Francci3_0251-Francci3_0252		290254	290442	189			100	100	100	100
Francci3_0252	YP_479369.1	290443	291369	927	-2	taurine dioxygenase	100	100	100	100
IGR|Francci3_0252-Francci3_0253		291370	291679	310			100	100	100	100
Francci3_0253	YP_479370.1	291680	293080	1401	-1	ROK	97	99	100	99
IGR|Francci3_0253-Francci3_0254		293081	293550	470			100	100	100	100
Francci3_0254	YP_479371.1	293551	294774	1224	-2	peptidase M48, Ste24p	99	98	100	98
IGR|Francci3_0254-Francci3_0255		294775	294787	13			100	100	100	100
Francci3_0255	YP_479372.1	294788	295345	558	-1	CopY family transcriptional regulator	100	100	100	100
IGR|Francci3_0255-Francci3_0256		295346	295941	596			100	100	100	100
Francci3_0256	YP_479373.1	295942	297609	1668	1	cytochrome bd ubiquinol oxidase, subunit I	100	100	100	99
Francci3_0257	YP_479374.1	297609	298601	993	3	cytochrome bd ubiquinol oxidase, subunit II	100	100	100	100
IGR|Francci3_0257-Francci3_0258		298602	298707	106			100	100	95	100
Francci3_0258	YP_479375.1	298708	299526	819	1	abortive infection protein	98	100	100	100
IGR|Francci3_0258-Francci3_0259		299527	299712	186			100	100	100	100
Francci3_0259	YP_479376.1	299713	301281	1569	1	CHAD	99	99	100	100
IGR|Francci3_0259-Francci3_0260		301282	301687	406			100	100	100	100
Francci3_0260	YP_479377.1	301688	301891	204	2	cold-shock DNA-binding protein family protein	100	100	100	100
IGR|Francci3_0260-Francci3_0261		301892	302100	209			100	100	100	100
Francci3_0261	YP_479378.1	302101	303180	1080	-2	aspartate semialdehyde dehydrogenase	100	100	100	100
IGR|Francci3_0261-Francci3_0262		303181	303307	127			100	84	100	100
Francci3_0262	YP_479379.1	303308	304576	1269	-1	aspartate kinase	100	100	100	100
IGR|Francci3_0262-Francci3_0263		304577	304875	299			100	100	100	100
Francci3_0263	YP_479380.1	304876	305460	585	1	stress protein	100	100	100	100
IGR|Francci3_0263-Francci3_0264		305461	305473	13			100	100	100	100
Francci3_0264	YP_479381.1	305474	306472	999	2	alcohol dehydrogenase GroES-like protein	100	99	100	100
IGR|Francci3_0264-Francci3_0265		306473	306617	145			100	100	100	100
Francci3_0265	YP_479382.1	306618	307070	453	-3	hypothetical protein	100	100	100	100
IGR|Francci3_0265-Francci3_0266		307071	307180	110			100	100	100	100
Francci3_0266	YP_479383.1	307181	307453	273	2	hypothetical protein	100	100	100	100
IGR|Francci3_0266-Francci3_0267		307454	307670	217			100	100	100	100
Francci3_0267	YP_479384.1	307671	308285	615	3	hypothetical protein	100	100	100	100
IGR|Francci3_0267-Francci3_0268		308286	308392	107			100	100	100	100
Francci3_0268	YP_479385.1	308393	308992	600	-1	recombination protein RecR	100	100	100	100
IGR|Francci3_0268-Francci3_0269		308993	309007	15			100	100	100	100
Francci3_0269	YP_479386.1	309008	309484	477	-1	hypothetical protein	100	99	100	100
IGR|Francci3_0269-Francci3_0270		309485	309542	58			100	100	100	100
Francci3_0270	YP_479387.1	309543	311981	2439	-3	DNA polymerase III subunits gamma and tau	92	95	100	98
IGR|Francci3_0270-Francci3_R0006		311982	312021	40			100	100	100	100
Francci3_R0006		312022	312113	92	-1	-	100	100	100	100
IGR|Francci3_R0006-Francci3_R0007		312114	312222	109			100	100	100	100
Francci3_R0007		312223	312310	88	1	Ser tRNA	100	100	100	100
IGR|Francci3_R0007-Francci3_0272		312311	313870	1560			95	100	100	100
Francci3_0272	YP_479388.1	313871	314527	657	-1	hypothetical protein	92	96	100	100
IGR|Francci3_0272-Francci3_0273		314528	314733	206			86	100	100	100
Francci3_0273	YP_479389.1	314734	315207	474	1	hypothetical protein	100	100	100	100
IGR|Francci3_0273-Francci3_0274		315208	315626	419			100	100	100	100
Francci3_0274	YP_479390.1	315627	316211	585	3	hypothetical protein	98	99	100	99
IGR|Francci3_0274-Francci3_0275		316212	316296	85			100	100	100	100
Francci3_0275	YP_479391.1	316297	317343	1047	1	hypothetical protein	100	99	100	99
IGR|Francci3_0275-Francci3_0276		317344	317380	37			100	100	100	100
Francci3_0276	YP_479392.1	317381	320365	2985	-1	WD-40 repeat-containing protein	99	99	100	100
IGR|Francci3_0276-Francci3_0277		320366	320799	434			100	100	100	100
Francci3_0277	YP_479393.1	320800	322440	1641	-2	transposase IS66	97	100	100	100
IGR|Francci3_0277-Francci3_0278		322441	322804	364			100	100	100	100
Francci3_0278	YP_479394.1	322805	323263	459	2	hypothetical protein	100	100	100	100
IGR|Francci3_0278-Francci3_0279		323264	323797	534			100	100	100	100
Francci3_0279	YP_479395.1	323798	325183	1386	2	pyridoxal-dependent decarboxylase	100	100	100	100
IGR|Francci3_0279-Francci3_R0008		325184	325307	124			100	100	100	100
Francci3_R0008		325308	325397	90	-1	Ser tRNA	100	100	100	100
IGR|Francci3_R0008-Francci3_0280		325398	325515	118			68	100	100	100
Francci3_0280	YP_479396.1	325516	326046	531	-2	tRNA-adenosine deaminase	97	96	100	96
IGR|Francci3_0280-Francci3_0281		326047	326088	42			100	100	100	100
Francci3_0281	YP_479397.1	326089	326580	492	-2	hypothetical protein	100	100	100	100
IGR|Francci3_0281-Francci3_0282		326581	327000	420			100	100	100	100
Francci3_0282	YP_479398.1	327001	328251	1251	1	Mur ligase	100	100	100	100
IGR|Francci3_0282-Francci3_0283		328252	328332	81			100	100	100	100
Francci3_0283	YP_479399.1	328333	329076	744	1	CobB/CobQ-like glutamine amidotransferase	100	100	100	100
IGR|Francci3_0283-Francci3_0284		329077	329212	136			100	100	100	100
Francci3_0284	YP_479400.1	329213	329860	648	2	Poly(3-hydroxybutyrate) depolymerase-like	100	100	100	100
IGR|Francci3_0284-Francci3_0285		329861	330379	519			100	96	100	95
Francci3_0285	YP_479401.1	330380	331486	1107	-1	NLP/P60	100	99	100	99
IGR|Francci3_0285-Francci3_R0009		331487	331491	5			100	100	100	100
Francci3_R0009		331492	331660	169	-1	-	100	100	100	100
IGR|Francci3_R0009-Francci3_0286		331661	332009	349			95	100	100	100
Francci3_0286	YP_479402.1	332010	332396	387	-3	hypothetical protein	100	100	100	100
IGR|Francci3_0286-Francci3_0287		332397	332610	214			100	100	100	100
Francci3_0287	YP_479403.1	332611	333921	1311	-2	magnesium and cobalt transport protein CorA	100	100	100	100
IGR|Francci3_0287-Francci3_0288		333922	334094	173			100	100	100	100
Francci3_0288	YP_479404.1	334095	334808	714	3	phenazine biosynthesis PhzC/PhzF protein	99	99	100	100
IGR|Francci3_0288-Francci3_0289		334809	334994	186			100	100	100	100
Francci3_0289	YP_479405.1	334995	335774	780	3	hypothetical protein	99	99	100	100
IGR|Francci3_0289-Francci3_0290		335775	336010	236			100	100	100	100
Francci3_0290	YP_479406.1	336011	337183	1173	2	response regulator receiver modulated serine phosphatase	100	100	100	100
Francci3_0291	YP_479407.1	337183	338814	1632	1	multi-sensor signal transduction histidine kinase	100	99	100	100
IGR|Francci3_0291-Francci3_0292		338815	338841	27			100	100	100	100
Francci3_0292	YP_479408.1	338842	339504	663	1	hypothetical protein	100	100	100	100
IGR|Francci3_0292-Francci3_0293		339505	339571	67			100	100	100	100
Francci3_0293	YP_479409.1	339572	340903	1332	-1	hypothetical protein	97	98	100	98
IGR|Francci3_0293-Francci3_0294		340904	341386	483			100	100	100	100
Francci3_0294	YP_479410.1	341387	341953	567	2	interferon-induced transmembrane protein	100	100	100	100
IGR|Francci3_0294-Francci3_0295		341954	342023	70			100	100	100	100
Francci3_0295	YP_479411.1	342024	343178	1155	-3	heat shock protein DnaJ-like	99	100	100	100
IGR|Francci3_0295-Francci3_0296		343179	343547	369			100	100	100	100
Francci3_0296	YP_479412.1	343548	344795	1248	-3	insertion element hypothetical protein	85	100	100	100
IGR|Francci3_0296-Francci3_0297		344796	345105	310			100	100	100	100
Francci3_0297	YP_479413.1	345106	346530	1425	-2	transposase, IS4	80	94	100	96
IGR|Francci3_0297-Francci3_0298		346531	346649	119			100	100	100	100
Francci3_0298	YP_479414.1	346650	347126	477	3	GCN5-related N-acetyltransferase	100	100	100	100
IGR|Francci3_0298-Francci3_0299		347127	347323	197			100	100	100	100
Francci3_0299	YP_479415.1	347324	348337	1014	-1	hypothetical protein	100	100	100	100
IGR|Francci3_0299-Francci3_0300		348338	348359	22			100	100	100	100
Francci3_0300	YP_479416.1	348360	349589	1230	-3	transposase, IS4	67	100	100	100
IGR|Francci3_0300-Francci3_0301		349590	349943	354			91	100	100	100
Francci3_0301	YP_479417.1	349944	350447	504	-3	XRE family transcriptional regulator	100	100	100	100
Francci3_0302	YP_479418.1	350444	350689	246	-1	ABC-type multidrug transport system ATPase component	85	100	100	100
IGR|Francci3_0302-Francci3_0303		350690	350785	96			100	100	100	100
Francci3_0303	YP_479419.1	350786	351430	645	-1	two component LuxR family transcriptional regulator	77	100	100	100
Francci3_0304	YP_479420.1	351427	351810	384	-2	putative signal transduction histidine kinase	50	95	100	100
Francci3_0305	YP_479421.1	351807	352739	933	-3	histidine kinase, dimerisation and phosphoacceptor region	87	99	99	94
IGR|Francci3_0305-Francci3_0306		352740	352957	218			100	100	100	100
Francci3_0306	YP_479422.1	352958	353596	639	2	thymidylate kinase	98	99	99	96
IGR|Francci3_0306-Francci3_0307		353597	353678	82			100	100	100	100
Francci3_0307	YP_479423.1	353679	354617	939	-3	fatty acid desaturase, type 2	100	100	100	100
IGR|Francci3_0307-Francci3_0308		354618	354895	278			100	100	100	100
Francci3_0308	YP_479424.1	354896	355615	720	2	two component transcriptional regulator	99	100	100	100
Francci3_0309	YP_479425.1	355612	357036	1425	1	periplasmic sensor signal transduction histidine kinase	100	99	99	100
IGR|Francci3_0309-Francci3_0310		357037	357068	32			69	38	0	100
Francci3_0310	YP_479426.1	357069	358031	963	-3	hypothetical protein	100	100	0	100
IGR|Francci3_0310-Francci3_0311		358032	358219	188			100	100	0	100
Francci3_0311	YP_479427.1	358220	359449	1230	-1	hypothetical protein	99	98	2	100
IGR|Francci3_0311-Francci3_0312		359450	359871	422			100	99	7	100
Francci3_0312	YP_479428.1	359872	361038	1167	-2	putative transcriptional regulator	100	100	99	99
IGR|Francci3_0312-Francci3_0313		361039	361135	97			100	100	100	100
Francci3_0313	YP_479429.1	361136	361621	486	2	hypothetical protein	99	100	100	100
IGR|Francci3_0313-Francci3_0314		361622	361642	21			67	100	100	100
Francci3_0314	YP_479430.1	361643	362797	1155	-1	amidohydrolase 2	100	98	100	100
IGR|Francci3_0314-Francci3_0315		362798	363159	362			100	100	100	100
Francci3_0315	YP_479431.1	363160	364737	1578	1	L-glutamine synthetase	96	99	100	99
IGR|Francci3_0315-Francci3_0316		364738	364761	24			100	100	100	100
Francci3_0316	YP_479432.1	364762	365949	1188	-2	saccharopine dehydrogenase	91	91	99	96
IGR|Francci3_0316-Francci3_0317		365950	366036	87			100	100	100	100
Francci3_0317	YP_479433.1	366037	369447	3411	1	pyruvate carboxylase	97	93	100	98
Francci3_0318	YP_479434.1	369431	370813	1383	-1	glycosyl transferase family protein	100	100	100	100
IGR|Francci3_0318-Francci3_0319		370814	371214	401			100	100	100	100
Francci3_0319	YP_479435.1	371215	373602	2388	-2	glycosyl transferase family protein	98	97	98	99
IGR|Francci3_0319-Francci3_0320		373603	373643	41			100	100	100	100
Francci3_0320	YP_479436.1	373644	375302	1659	-3	periplasmic sensor signal transduction histidine kinase	97	100	100	98
IGR|Francci3_0320-Francci3_0321		375303	375328	26			100	100	100	100
Francci3_0321	YP_479437.1	375329	376549	1221	-1	two component transcriptional regulator	99	100	100	100
IGR|Francci3_0321-Francci3_0322		376550	377112	563			100	100	100	100
Francci3_0322	YP_479438.1	377113	379731	2619	-2	WD-40 repeat-containing protein	100	100	100	100
IGR|Francci3_0322-Francci3_0323		379732	379819	88			100	100	100	100
Francci3_0323	YP_479439.1	379820	380425	606	-1	hypothetical protein	100	100	100	100
IGR|Francci3_0323-Francci3_0324		380426	380495	70			100	100	100	100
Francci3_0324	YP_479440.1	380496	381302	807	-3	response regulator receiver protein	99	100	100	100
Francci3_0325	YP_479441.1	381299	382621	1323	-1	putative signal transduction histidine kinase	100	100	100	100
IGR|Francci3_0325-Francci3_0326		382622	382913	292			100	100	100	100
Francci3_0326	YP_479442.1	382914	383162	249	3	hypothetical protein	100	100	100	100
IGR|Francci3_0326-Francci3_0327		383163	383198	36			100	100	100	100
Francci3_0327	YP_479443.1	383199	385166	1968	-3	von Willebrand factor, type A	100	100	100	100
IGR|Francci3_0327-Francci3_0328		385167	385456	290			100	100	100	100
Francci3_0328	YP_479444.1	385457	386140	684	-1	hypothetical protein	94	98	99	96
IGR|Francci3_0328-Francci3_0329		386141	386181	41			100	100	100	100
Francci3_0329	YP_479445.1	386182	386532	351	-2	hypothetical protein	100	100	100	100
IGR|Francci3_0329-Francci3_0330		386533	386623	91			100	100	100	100
Francci3_0330	YP_479446.1	386624	387049	426	-1	MarR family transcriptional regulator	100	100	100	100
IGR|Francci3_0330-Francci3_0331		387050	387485	436			100	100	100	100
Francci3_0331	YP_479447.1	387486	388586	1101	3	hypothetical protein	100	100	100	100
Francci3_0332	YP_479448.1	388583	389458	876	2	metallophosphoesterase	95	100	99	99
IGR|Francci3_0332-Francci3_0333		389459	389472	14			100	100	100	100
Francci3_0333	YP_479449.1	389473	390369	897	-2	Rieske (2Fe-2S) protein	100	100	100	100
IGR|Francci3_0333-Francci3_0334		390370	390495	126			100	100	100	100
Francci3_0334	YP_479450.1	390496	390924	429	1	hypothetical protein	100	100	100	100
IGR|Francci3_0334-Francci3_0335		390925	391005	81			100	100	100	100
Francci3_0335	YP_479451.1	391006	391272	267	1	hypothetical protein	100	100	100	100
IGR|Francci3_0335-Francci3_0336		391273	391281	9			100	100	100	100
Francci3_0336	YP_479452.1	391282	391533	252	1	hypothetical protein	100	100	100	100
IGR|Francci3_0336-Francci3_0337		391534	391560	27			100	100	100	100
Francci3_0337	YP_479453.1	391561	391791	231	-2	hypothetical protein	100	100	100	100
IGR|Francci3_0337-Francci3_0338		391792	391909	118			100	100	100	100
Francci3_0338	YP_479454.1	391910	392917	1008	2	L-asparaginase II	100	100	100	100
Francci3_0339	YP_479455.1	392906	393496	591	-1	heat shock protein DnaJ-like	88	100	99	95
IGR|Francci3_0339-Francci3_0340		393497	393748	252			100	100	100	100
Francci3_0340	YP_479456.1	393749	395140	1392	2	L-carnitine dehydratase/bile acid-inducible protein F	99	99	100	100
IGR|Francci3_0340-Francci3_0341		395141	395346	206			100	100	100	100
Francci3_0341	YP_479457.1	395347	396516	1170	1	extracellular ligand-binding receptor	100	100	100	100
IGR|Francci3_0341-Francci3_0342		396517	396588	72			100	100	100	100
Francci3_0342	YP_479458.1	396589	397521	933	1	inner-membrane translocator	100	99	99	100
Francci3_0343	YP_479459.1	397518	398930	1413	3	inner-membrane translocator	98	99	100	100
Francci3_0344	YP_479460.1	398927	399937	1011	2	ABC transporter related	87	99	100	99
Francci3_0345	YP_479461.1	399937	400665	729	1	ABC transporter related	100	100	100	100
IGR|Francci3_0345-Francci3_0346		400666	400734	69			100	100	100	100
Francci3_0346	YP_479462.1	400735	402156	1422	-2	FAD-linked oxidoreductase	100	100	100	100
IGR|Francci3_0346-Francci3_0347		402157	402258	102			100	100	100	100
Francci3_0347	YP_479463.1	402259	403551	1293	-2	acyltransferase 3	100	100	100	100
IGR|Francci3_0347-Francci3_0348		403552	403694	143			100	100	100	100
Francci3_0348	YP_479464.1	403695	404537	843	-3	short-chain dehydrogenase/reductase SDR	100	100	100	99
IGR|Francci3_0348-Francci3_0349		404538	405077	540			100	100	100	100
Francci3_0349	YP_479465.1	405078	409643	4566	-3	ATPase, E1-E2 type	98	97	99	98
IGR|Francci3_0349-Francci3_0350		409644	409768	125			100	100	100	100
Francci3_0350	YP_479466.1	409769	410965	1197	-1	hypothetical protein	96	100	100	100
IGR|Francci3_0350-Francci3_0351		410966	411298	333			100	100	100	100
Francci3_0351	YP_479467.1	411299	412174	876	2	short-chain dehydrogenase/reductase SDR	99	100	100	100
Francci3_0352	YP_479468.1	412062	413129	1068	-3	luciferase-like	100	100	100	100
IGR|Francci3_0352-Francci3_0353		413130	413196	67			100	100	99	100
Francci3_0353	YP_479469.1	413197	413775	579	-2	hypothetical protein	100	100	100	100
IGR|Francci3_0353-Francci3_0354		413776	413880	105			100	100	100	100
Francci3_0354	YP_479470.1	413881	414957	1077	-2	hypothetical protein	99	100	100	100
IGR|Francci3_0354-Francci3_0355		414958	415092	135			100	100	100	100
Francci3_0355	YP_479471.1	415093	415578	486	-2	hypothetical protein	100	100	100	100
IGR|Francci3_0355-Francci3_0356		415579	415825	247			100	100	100	100
Francci3_0356	YP_479472.1	415826	416725	900	-1	hypothetical protein	96	100	100	100
Francci3_0357	YP_479473.1	416722	417285	564	-2	OmpA/MotB	100	100	100	100
IGR|Francci3_0357-Francci3_0358		417286	417341	56			100	100	100	100
Francci3_0358	YP_479474.1	417342	418430	1089	-3	methyltransferase type 11	100	100	100	100
IGR|Francci3_0358-Francci3_0359		418431	418486	56			100	100	100	100
Francci3_0359	YP_479475.1	418487	420382	1896	-1	serine/threonine protein kinase	98	97	100	99
IGR|Francci3_0359-Francci3_0360		420383	420512	130			100	100	100	100
Francci3_0360	YP_479476.1	420513	422039	1527	-3	serine/threonine protein kinase	99	99	100	99
IGR|Francci3_0360-Francci3_0361		422040	422125	86			100	100	100	100
Francci3_0361	YP_479477.1	422126	423289	1164	-1	TRAP-type uncharacterized transport system periplasmic component-like	100	100	100	100
IGR|Francci3_0361-Francci3_0362		423290	423483	194			100	100	100	100
Francci3_0362	YP_479478.1	423484	425523	2040	-2	hypothetical protein	100	100	100	100
IGR|Francci3_0362-Francci3_0363		425524	425678	155			100	100	100	100
Francci3_0363	YP_479479.1	425679	426179	501	-3	hypothetical protein	99	100	100	100
Francci3_0364	YP_479480.1	426176	426478	303	-1	hypothetical protein	99	100	100	100
IGR|Francci3_0364-Francci3_0365		426479	426525	47			100	100	100	100
Francci3_0365	YP_479481.1	426526	427611	1086	1	thioesterase	100	100	100	100
IGR|Francci3_0365-Francci3_0366		427612	427660	49			100	100	100	100
Francci3_0366	YP_479482.1	427661	427852	192	2	hypothetical protein	100	100	100	100
IGR|Francci3_0366-Francci3_0367		427853	427895	43			100	100	100	100
Francci3_0367	YP_479483.1	427896	428657	762	-3	short-chain dehydrogenase/reductase SDR	100	100	100	100
IGR|Francci3_0367-Francci3_0368		428658	428921	264			100	100	100	100
Francci3_0368	YP_479484.1	428922	432944	4023	-3	diguanylate cyclase	100	100	100	100
IGR|Francci3_0368-Francci3_0369		432945	434263	1319			97	99	100	100
Francci3_0369	YP_479485.1	434264	435949	1686	2	acyl-CoA dehydrogenase-like	100	100	100	100
IGR|Francci3_0369-Francci3_0370		435950	436044	95			100	100	100	100
Francci3_0370	YP_479486.1	436045	437145	1101	1	hypothetical protein	91	96	100	99
IGR|Francci3_0370-Francci3_0371		437146	437283	138			100	100	100	100
Francci3_0371	YP_479487.1	437284	438129	846	1	hypothetical protein	92	93	94	95
IGR|Francci3_0371-Francci3_0372		438130	438336	207			100	100	100	100
Francci3_0372	YP_479488.1	438337	438669	333	-2	hypothetical protein	99	99	100	99
Francci3_0373	YP_479489.1	438654	439643	990	-3	hypothetical protein	100	100	100	100
IGR|Francci3_0373-Francci3_0374		439644	439873	230			100	100	100	100
Francci3_0374	YP_479490.1	439874	441052	1179	-1	cystathionine gamma-lyase	100	100	100	100
IGR|Francci3_0374-Francci3_0375		441053	441090	38			100	100	100	100
Francci3_0375	YP_479491.1	441091	442479	1389	-2	cystathionine beta-synthase	100	100	100	100
IGR|Francci3_0375-Francci3_0376		442480	442979	500			98	99	100	99
Francci3_0376	YP_479492.1	442980	443384	405	3	hypothetical protein	100	100	100	100
IGR|Francci3_0376-Francci3_0377		443385	443681	297			100	100	100	100
Francci3_0377	YP_479493.1	443682	446747	3066	3	diguanylate cyclase/phosphodiesterase	100	100	100	100
IGR|Francci3_0377-Francci3_0378		446748	446982	235			100	100	100	100
Francci3_0378	YP_479494.1	446983	448716	1734	1	ABC transporter related	100	100	100	100
Francci3_0379	YP_479495.1	448713	450674	1962	3	ABC transporter related	99	99	100	100
IGR|Francci3_0379-Francci3_0380		450675	450780	106			100	100	100	100
Francci3_0380	YP_479496.1	450781	452109	1329	-2	ABC-type branched-chain amino acid transport systems periplasmic component-like	100	100	100	100
IGR|Francci3_0380-Francci3_0381		452110	452157	48			100	100	100	100
Francci3_0381	YP_479497.1	452158	454236	2079	1	inner-membrane translocator	100	100	100	100
Francci3_0382	YP_479498.1	454233	455849	1617	3	ABC transporter related	100	100	100	100
IGR|Francci3_0382-Francci3_R0010		455850	455993	144			100	100	100	100
Francci3_R0010		455994	456011	18	1	-	100	100	100	100
IGR|Francci3_R0010-Francci3_0383		456012	456091	80			100	100	100	100
Francci3_0383	YP_479499.1	456092	458050	1959	2	thiamine biosynthesis protein ThiC	100	100	100	100
IGR|Francci3_0383-Francci3_0384		458051	458306	256			96	100	100	100
Francci3_0384	YP_479500.1	458307	458636	330	3	hypothetical protein	85	100	100	100
IGR|Francci3_0384-Francci3_0385		458637	458675	39			87	100	100	100
Francci3_0385	YP_479501.1	458676	458921	246	3	hypothetical protein	67	92	100	100
IGR|Francci3_0385-Francci3_0386		458922	459518	597			69	96	100	95
Francci3_0386	YP_479502.1	459519	459758	240	3	hypothetical protein	100	100	100	100
Francci3_0387	YP_479503.1	459755	460165	411	2	hypothetical protein	100	100	100	100
IGR|Francci3_0387-Francci3_0388		460166	460202	37			100	100	100	100
Francci3_0388	YP_479504.1	460203	460688	486	3	hypothetical protein	100	100	100	100
IGR|Francci3_0388-Francci3_0389		460689	460758	70			100	100	100	100
Francci3_0389	YP_479505.1	460759	461151	393	1	hypothetical protein	100	99	100	100
Francci3_0390	YP_479506.1	461148	461462	315	3	XRE family transcriptional regulator	100	100	100	100
IGR|Francci3_0390-Francci3_0391		461463	461908	446			100	100	100	100
Francci3_0391	YP_479507.1	461909	463195	1287	2	transposase, IS4	84	93	100	97
Francci3_0392	YP_479508.1	463192	464364	1173	-2	transposase, IS4	61	97	100	100
IGR|Francci3_0392-Francci3_0393		464365	464655	291			100	100	100	100
Francci3_0393	YP_479509.1	464656	466224	1569	1	recombinase	100	100	100	100
IGR|Francci3_0393-Francci3_0394		466225	467349	1125			100	100	100	100
Francci3_0394	YP_479510.1	467350	468570	1221	1	cupin 4	100	100	100	100
IGR|Francci3_0394-Francci3_0395		468571	468674	104			100	100	100	100
Francci3_0395	YP_479511.1	468675	469370	696	3	hypothetical protein	100	100	100	100
Francci3_0396	YP_479512.1	469361	470251	891	-1	hypothetical protein	100	100	100	100
IGR|Francci3_0396-Francci3_0397		470252	470345	94			100	100	100	100
Francci3_0397	YP_479513.1	470346	470555	210	-3	hypothetical protein	100	100	100	100
Francci3_0398	YP_479514.1	470552	471442	891	-1	putative DNA-binding protein	100	100	100	100
IGR|Francci3_0398-Francci3_0399		471443	471762	320			100	100	100	100
Francci3_0399	YP_479515.1	471763	472068	306	1	hypothetical protein	100	100	100	100
IGR|Francci3_0399-Francci3_0400		472069	472129	61			100	100	100	100
Francci3_0400	YP_479516.1	472130	472741	612	2	putative signal transduction histidine kinase	98	100	100	100
IGR|Francci3_0400-Francci3_0401		472742	472772	31			100	100	100	100
Francci3_0401	YP_479517.1	472773	473318	546	3	hypothetical protein	83	100	100	100
IGR|Francci3_0401-Francci3_0402		473319	473884	566			99	100	100	100
Francci3_0402	YP_479518.1	473885	474535	651	2	transposase, IS4	97	100	100	98
IGR|Francci3_0402-Francci3_0403		474536	474668	133			100	100	100	100
Francci3_0403	YP_479519.1	474669	475115	447	3	hypothetical protein	89	100	100	100
IGR|Francci3_0403-Francci3_0404		475116	475164	49			57	100	100	100
Francci3_0404	YP_479520.1	475165	476595	1431	1	hypothetical protein	80	99	100	100
IGR|Francci3_0404-Francci3_0405		476596	476626	31			100	100	100	100
Francci3_0405	YP_479521.1	476627	476818	192	2	excisionase/Xis, DNA-binding	90	100	100	100
IGR|Francci3_0405-Francci3_0406		476819	477178	360			94	100	100	100
Francci3_0406	YP_479522.1	477179	477478	300	2	hypothetical protein	90	100	100	100
IGR|Francci3_0406-Francci3_0407		477479	477884	406			96	100	100	100
Francci3_0407	YP_479523.1	477885	479396	1512	3	phage integrase	93	100	100	100
IGR|Francci3_0407-Francci3_R0011		479397	479515	119			100	100	100	100
Francci3_R0011		479516	479588	73	-1	Arg tRNA	100	100	100	100
IGR|Francci3_R0011-Francci3_0408		479589	480244	656			100	100	100	100
Francci3_0408	YP_479524.1	480245	481576	1332	2	major facilitator transporter	100	100	100	100
IGR|Francci3_0408-Francci3_0409		481577	481647	71			100	100	100	100
Francci3_0409	YP_479525.1	481648	485805	4158	-2	peptidoglycan-binding LysM	100	100	100	100
IGR|Francci3_0409-Francci3_0410		485806	486394	589			100	100	100	100
Francci3_0410	YP_479526.1	486395	486682	288	-1	hypothetical protein	100	100	100	100
IGR|Francci3_0410-Francci3_0411		486683	486806	124			100	100	100	100
Francci3_0411	YP_479527.1	486807	487076	270	-3	hypothetical protein	100	100	100	100
Francci3_0412	YP_479528.1	487064	491878	4815	-1	cell divisionFtsK/SpoIIIE	100	100	100	100
IGR|Francci3_0412-Francci3_0413		491879	492090	212			100	100	100	100
Francci3_0413	YP_479529.1	492091	492498	408	-2	hypothetical protein	100	100	100	100
IGR|Francci3_0413-Francci3_0414		492499	492573	75			100	100	100	100
Francci3_0414	YP_479530.1	492574	492879	306	-2	putative ryanodine receptor	100	100	100	100
IGR|Francci3_0414-Francci3_0415		492880	492906	27			100	100	100	100
Francci3_0415	YP_479531.1	492907	494406	1500	-2	TrkA-like	100	100	100	100
IGR|Francci3_0415-Francci3_0416		494407	494965	559			100	100	100	100
Francci3_0416	YP_479532.1	494966	495274	309	-1	hypothetical protein	100	100	100	100
IGR|Francci3_0416-Francci3_0417		495275	495559	285			100	100	100	100
Francci3_0417	YP_479533.1	495560	495964	405	-1	hypothetical protein	100	100	100	100
IGR|Francci3_0417-Francci3_0418		495965	496146	182			100	100	100	100
Francci3_0418	YP_479534.1	496147	497598	1452	1	lysyl-tRNA synthetase	100	100	100	100
IGR|Francci3_0418-Francci3_0419		497599	497760	162			100	100	100	100
Francci3_0419	YP_479535.1	497761	498318	558	-2	integrase	100	100	100	100
IGR|Francci3_0419-Francci3_R0012		498319	498596	278			100	100	100	100
Francci3_R0012		498597	498687	91	-1	Ser tRNA	100	100	100	100
IGR|Francci3_R0012-Francci3_0420		498688	498761	74			100	100	100	100
Francci3_0420	YP_479536.1	498762	501119	2358	-3	PII uridylyl-transferase	97	99	100	100
IGR|Francci3_0420-Francci3_0421		501120	501369	250			100	100	100	100
Francci3_0421	YP_479537.1	501370	501711	342	-2	nitrogen regulatory protein P-II	100	100	100	100
Francci3_0422	YP_479538.1	501708	502997	1290	-3	ammonium transporter	100	100	100	100
IGR|Francci3_0422-Francci3_0423		502998	503261	264			100	100	100	100
Francci3_0423	YP_479539.1	503262	504641	1380	3	NLP/P60	97	95	100	97
IGR|Francci3_0423-Francci3_0424		504642	504715	74			100	100	100	100
Francci3_0424	YP_479540.1	504716	505480	765	-1	iron dependent repressor	100	100	100	100
IGR|Francci3_0424-Francci3_R0013		505481	506115	635			100	100	100	100
Francci3_R0013		506116	506188	73	1	Arg tRNA	100	100	100	100
IGR|Francci3_R0013-Francci3_0425		506189	506305	117			100	100	100	100
Francci3_0425	YP_479541.1	506306	508054	1749	-1	sulphate transporter	100	100	100	100
IGR|Francci3_0425-Francci3_0426		508055	508395	341			100	100	100	100
Francci3_0426	YP_479542.1	508396	508743	348	1	ArsR family transcriptional regulator	100	100	100	100
IGR|Francci3_0426-Francci3_0427		508744	508870	127			100	100	100	100
Francci3_0427	YP_479543.1	508871	510115	1245	2	malic enzyme-like	97	96	99	99
IGR|Francci3_0427-Francci3_0428		510116	510646	531			100	100	100	100
Francci3_0428	YP_479544.1	510647	511087	441	-1	3-dehydroquinate dehydratase	100	100	100	100
IGR|Francci3_0428-Francci3_0429		511088	511411	324			100	100	100	100
Francci3_0429	YP_479545.1	511412	512578	1167	2	DegT/DnrJ/EryC1/StrS aminotransferase	100	100	100	100
Francci3_0430	YP_479546.1	512575	513705	1131	1	oxidoreductase-like	100	100	100	100
IGR|Francci3_0430-Francci3_0431		513706	513783	78			100	100	100	100
Francci3_0431	YP_479547.1	513784	514575	792	1	3-amino-5-hydroxybenoic acid synthesis related	100	99	100	99
Francci3_0432	YP_479548.1	514542	515579	1038	-3	ROK	96	99	99	99
IGR|Francci3_0432-Francci3_0433		515580	515595	16			100	100	100	100
Francci3_0433	YP_479549.1	515596	516417	822	-2	shikimate dehydrogenase	100	99	100	100
IGR|Francci3_0433-Francci3_0434		516418	516422	5			100	100	100	100
Francci3_0434	YP_479550.1	516423	517493	1071	-3	3-dehydroquinate synthase	100	100	100	100
IGR|Francci3_0434-Francci3_0435		517494	517763	270			100	100	100	100
Francci3_0435	YP_479551.1	517764	518216	453	3	MarR family transcriptional regulator	100	100	100	100
IGR|Francci3_0435-Francci3_0436		518217	518618	402			100	100	100	100
Francci3_0436	YP_479552.1	518619	519065	447	-3	glyoxalase/bleomycin resistance protein/dioxygenase	100	100	100	100
IGR|Francci3_0436-Francci3_0437		519066	519383	318			100	100	100	100
Francci3_0437	YP_479553.1	519384	521033	1650	-3	FAD dependent oxidoreductase	100	100	100	100
IGR|Francci3_0437-Francci3_0439		521034	521589	556			99	100	100	100
Francci3_0439	YP_479554.1	521590	523197	1608	-2	selenocysteine synthase	99	100	100	99
IGR|Francci3_0439-Francci3_0440		523198	523218	21			100	100	100	100
Francci3_0440	YP_479555.1	523219	523719	501	-2	hypothetical protein	100	100	100	100
IGR|Francci3_0440-Francci3_0441		523720	524016	297			100	100	100	100
Francci3_0441	YP_479556.1	524017	524364	348	1	anti-sigma-factor antagonist domain-containing protein	100	100	100	100
IGR|Francci3_0441-Francci3_0442		524365	524393	29			100	100	100	100
Francci3_0442	YP_479557.1	524394	525428	1035	-3	GCN5-related N-acetyltransferase	99	100	100	99
IGR|Francci3_0442-Francci3_0443		525429	525624	196			100	100	96	93
Francci3_0443	YP_479558.1	525625	526377	753	-2	response regulator receiver protein	100	100	100	100
IGR|Francci3_0443-Francci3_0444		526378	526432	55			100	100	100	100
Francci3_0444	YP_479559.1	526433	527296	864	2	hypothetical protein	100	100	100	100
Francci3_0445	YP_479560.1	527293	527586	294	1	thiamine S	100	100	100	99
IGR|Francci3_0445-Francci3_0446		527587	527836	250			100	100	100	100
Francci3_0446	YP_479561.1	527837	528682	846	2	putative integral membrane protein	99	95	94	97
IGR|Francci3_0446-Francci3_0447		528683	528773	91			100	100	100	100
Francci3_0447	YP_479562.1	528774	529214	441	3	thioredoxin-related	100	100	100	100
IGR|Francci3_0447-Francci3_0448		529215	529424	210			100	100	100	100
Francci3_0448	YP_479563.1	529425	529844	420	3	hypothetical protein	100	100	100	100
Francci3_0449	YP_479564.1	529841	530674	834	2	rhodanese-like protein	100	100	100	100
IGR|Francci3_0449-Francci3_0450		530675	530677	3			100	100	100	100
Francci3_0450	YP_479565.1	530678	530977	300	2	hypothetical protein	100	100	100	100
IGR|Francci3_0450-Francci3_0451		530978	531065	88			100	100	100	100
Francci3_0451	YP_479566.1	531066	531359	294	-3	hypothetical protein	100	100	100	100
IGR|Francci3_0451-Francci3_0452		531360	531523	164			100	100	100	100
Francci3_0452	YP_479567.1	531524	532090	567	-1	hypothetical protein	100	100	100	100
Francci3_0453	YP_479568.1	532087	532188	102	-2	hypothetical protein	100	100	100	100
IGR|Francci3_0453-Francci3_0454		532189	532640	452			93	100	100	100
Francci3_0454	YP_479569.1	532641	533030	390	3	hypothetical protein	100	100	100	100
IGR|Francci3_0454-Francci3_0455		533031	533173	143			100	100	100	100
Francci3_0455	YP_479570.1	533174	533668	495	-1	hypothetical protein	100	100	100	100
IGR|Francci3_0455-Francci3_0456		533669	533724	56			100	100	100	100
Francci3_0456	YP_479571.1	533725	535032	1308	-2	glycosyl transferase, group 1	100	100	100	100
IGR|Francci3_0456-Francci3_0457		535033	535226	194			100	100	100	100
Francci3_0457	YP_479572.1	535227	536354	1128	3	hypothetical protein	98	98	98	98
Francci3_0458	YP_479573.1	536175	537128	954	-3	aldo/keto reductase	100	99	100	100
IGR|Francci3_0458-Francci3_0459		537129	537245	117			100	100	100	100
Francci3_0459	YP_479574.1	537246	537773	528	-3	hypothetical protein	100	100	100	100
IGR|Francci3_0459-Francci3_0460		537774	537942	169			100	100	100	100
Francci3_0460	YP_479575.1	537943	538920	978	-2	XRE family transcriptional regulator	98	99	99	98
IGR|Francci3_0460-Francci3_0461		538921	539160	240			100	100	100	100
Francci3_0461	YP_479576.1	539161	540600	1440	-2	hypothetical protein	100	100	98	99
IGR|Francci3_0461-Francci3_0462		540601	540669	69			100	100	100	100
Francci3_0462	YP_479577.1	540670	541575	906	1	binding-protein-dependent transport systems inner membrane component	100	100	100	100
Francci3_0463	YP_479578.1	541572	542537	966	3	binding-protein-dependent transport systems inner membrane component	97	99	97	97
IGR|Francci3_0463-Francci3_0464		542538	542549	12			100	100	100	100
Francci3_0464	YP_479579.1	542550	543908	1359	3	extracellular solute-binding protein	99	100	100	100
IGR|Francci3_0464-Francci3_0465		543909	543933	25			100	100	100	100
Francci3_0465	YP_479580.1	543934	545091	1158	1	ABC transporter related	97	100	100	100
IGR|Francci3_0465-Francci3_0466		545092	545443	352			100	100	100	100
Francci3_0466	YP_479581.1	545444	546793	1350	2	tetratricopeptide TPR_2	100	100	100	100
IGR|Francci3_0466-Francci3_0467		546794	546821	28			100	100	100	100
Francci3_0467	YP_479582.1	546822	547979	1158	-3	glycine cleavage T protein (aminomethyl transferase)	96	96	99	99
IGR|Francci3_0467-Francci3_0468		547980	548257	278			97	100	100	100
Francci3_0468	YP_479583.1	548258	549259	1002	2	phosphoglyceromutase	100	100	100	100
IGR|Francci3_0468-Francci3_0469		549260	549476	217			100	100	100	100
Francci3_0469	YP_479584.1	549477	550124	648	-3	phosphate uptake regulator, PhoU	100	100	100	100
IGR|Francci3_0469-Francci3_0470		550125	550453	329			100	100	100	100
Francci3_0470	YP_479585.1	550454	551731	1278	2	histidine kinase	100	100	100	100
IGR|Francci3_0470-Francci3_0471		551732	551848	117			100	100	100	100
Francci3_0471	YP_479586.1	551849	552529	681	2	two component transcriptional regulator	100	100	100	100
IGR|Francci3_0471-Francci3_0472		552530	552690	161			100	100	100	100
Francci3_0472	YP_479587.1	552691	553626	936	1	Ppx/GppA phosphatase	100	100	100	99
IGR|Francci3_0472-Francci3_0473		553627	553897	271			100	100	100	100
Francci3_0473	YP_479588.1	553898	554824	927	2	xylose isomerase-like	100	100	100	100
IGR|Francci3_0473-Francci3_0474		554825	554906	82			100	100	100	100
Francci3_0474	YP_479589.1	554907	555704	798	3	UbiE/COQ5 methyltransferase	100	100	100	100
IGR|Francci3_0474-Francci3_0475		555705	556102	398			100	100	100	100
Francci3_0475	YP_479590.1	556103	558244	2142	2	acyltransferase 3	100	99	100	100
IGR|Francci3_0475-Francci3_0476		558245	558338	94			100	100	100	100
Francci3_0476	YP_479591.1	558339	559142	804	3	pyrroline-5-carboxylate reductase	100	100	100	100
IGR|Francci3_0476-Francci3_0477		559143	559238	96			100	100	100	100
Francci3_0477	YP_479592.1	559239	559337	99	3	hypothetical protein	100	100	100	100
IGR|Francci3_0477-Francci3_0478		559338	559631	294			100	100	100	100
Francci3_0478	YP_479593.1	559632	560501	870	3	hypothetical protein	99	100	100	100
IGR|Francci3_0478-Francci3_0479		560502	560804	303			96	100	100	100
Francci3_0479	YP_479594.1	560805	561869	1065	3	NAD-dependent epimerase/dehydratase	100	100	100	100
IGR|Francci3_0479-Francci3_0480		561870	561964	95			100	100	100	100
Francci3_0480	YP_479595.1	561965	563074	1110	2	phospholipid/glycerol acyltransferase	95	100	100	100
IGR|Francci3_0480-Francci3_0481		563075	563099	25			100	100	100	100
Francci3_0481	YP_479596.1	563100	563987	888	-3	HAD family hydrolase	100	100	100	100
IGR|Francci3_0481-Francci3_0482		563988	564243	256			100	100	100	100
Francci3_0482	YP_479597.1	564244	564960	717	-2	sigma-24	97	100	100	100
IGR|Francci3_0482-Francci3_0483		564961	565222	262			100	100	100	100
Francci3_0483	YP_479598.1	565223	565534	312	2	glutaredoxin 2	100	100	100	99
IGR|Francci3_0483-Francci3_0484		565535	565719	185			100	100	100	100
Francci3_0484	YP_479599.1	565720	566862	1143	1	redox-sensing transcriptional repressor Rex	100	99	99	99
Francci3_0485	YP_479600.1	566859	568280	1422	3	glutamyl-tRNA reductase	98	98	100	99
Francci3_0486	YP_479601.1	568277	569464	1188	2	porphobilinogen deaminase	100	99	100	100
IGR|Francci3_0486-Francci3_0487		569465	569466	2			100	100	100	100
Francci3_0487	YP_479602.1	569467	571290	1824	1	uroporphyrinogen-III synthase / uroporphyrinogen-III C-methyltransferase	100	99	100	100
Francci3_0488	YP_479603.1	571287	572309	1023	3	delta-aminolevulinic acid dehydratase	100	100	100	100
IGR|Francci3_0488-Francci3_0489		572310	572938	629			95	98	100	100
Francci3_0489	YP_479604.1	572939	573163	225	2	heavy metal transport/detoxification protein	100	100	100	100
IGR|Francci3_0489-Francci3_0490		573164	573276	113			100	100	100	100
Francci3_0490	YP_479605.1	573277	575829	2553	1	heavy metal translocating P-type ATPase	96	100	99	99
IGR|Francci3_0490-Francci3_0491		575830	575892	63			100	100	100	100
Francci3_0491	YP_479606.1	575893	577458	1566	-2	methionyl-tRNA synthetase	99	99	100	100
IGR|Francci3_0491-Francci3_0492		577459	578217	759			99	100	100	100
Francci3_0492	YP_479607.1	578218	578472	255	1	hypothetical protein	100	100	100	100
IGR|Francci3_0492-Francci3_0494		578473	579354	882			99	100	100	100
Francci3_0494	YP_479608.1	579355	580176	822	1	hypothetical protein	79	100	100	100
Francci3_0495	YP_479609.1	580176	580514	339	3	hypothetical protein	53	100	100	100
IGR|Francci3_0495-Francci3_0496		580515	580534	20			100	100	100	100
Francci3_0496	YP_479610.1	580535	582106	1572	2	integrase	63	100	99	97
Francci3_0497	YP_479611.1	582103	583236	1134	1	hypothetical protein	87	100	100	100
IGR|Francci3_0497-Francci3_0498		583237	583240	4			100	100	100	100
Francci3_0498	YP_479612.1	583241	584050	810	2	hypothetical protein	60	99	100	100
IGR|Francci3_0498-Francci3_0499		584051	584332	282			65	100	100	100
Francci3_0499	YP_479613.1	584333	584737	405	-1	hypothetical protein	59	100	100	99
IGR|Francci3_0499-Francci3_0500		584738	584983	246			77	100	100	100
Francci3_0500	YP_479614.1	584984	585508	525	-1	hypothetical protein	90	100	100	100
IGR|Francci3_0500-Francci3_0501		585509	585567	59			100	100	100	100
Francci3_0501	YP_479615.1	585568	585921	354	1	hypothetical protein	94	100	100	100
IGR|Francci3_0501-Francci3_0502		585922	586113	192			97	100	100	100
Francci3_0502	YP_479616.1	586114	586767	654	-2	putative methyltransferase	89	100	100	100
IGR|Francci3_0502-Francci3_0503		586768	586880	113			76	100	100	100
Francci3_0503	YP_479617.1	586881	587063	183	-3	MerR family transcriptional regulator	84	100	100	100
IGR|Francci3_0503-Francci3_0505		587064	588306	1243			99	100	100	100
Francci3_0505	YP_479618.1	588307	590040	1734	-2	transposase IS66	64	99	99	98
IGR|Francci3_0505-Francci3_0506		590041	591703	1663			100	100	100	100
Francci3_0506	YP_479619.1	591704	591979	276	-1	hypothetical protein	100	100	100	100
IGR|Francci3_0506-Francci3_0507		591980	592168	189			100	100	100	100
Francci3_0507	YP_479620.1	592169	593527	1359	2	glutamate-1-semialdehyde aminotransferase	100	98	100	98
Francci3_0508	YP_479621.1	593524	594171	648	1	phosphoglycerate mutase	100	100	100	100
Francci3_0509	YP_479622.1	594168	595148	981	3	methyltransferase type 12	99	94	99	97
IGR|Francci3_0509-Francci3_0510		595149	595360	212			100	100	100	100
Francci3_0510	YP_479623.1	595361	595990	630	2	putative secreted protein	99	98	100	98
IGR|Francci3_0510-Francci3_0511		595991	596024	34			100	100	100	100
Francci3_0511	YP_479624.1	596025	596960	936	3	cytochrome c biogenesis protein, transmembrane region	99	99	99	98
Francci3_0512	YP_479625.1	596957	599071	2115	2	ResB-like	98	98	99	98
Francci3_0513	YP_479626.1	599071	600264	1194	1	cytochrome c assembly protein	90	92	94	90
IGR|Francci3_0513-Francci3_0514		600265	600450	186			100	100	100	100
Francci3_0514	YP_479627.1	600451	600876	426	-2	hypothetical protein	100	98	100	100
IGR|Francci3_0514-Francci3_0515		600877	601190	314			100	100	100	100
Francci3_0515	YP_479628.1	601191	602714	1524	3	3-octaprenyl-4hydroxybenzoate decarboxylase	100	100	100	100
IGR|Francci3_0515-Francci3_0516		602715	602789	75			100	100	100	100
Francci3_0516	YP_479629.1	602790	603749	960	3	prenyltransferase	100	100	100	100
IGR|Francci3_0516-Francci3_0517		603750	603763	14			100	100	100	100
Francci3_0517	YP_479630.1	603764	604546	783	2	3-octaprenyl-4-hydroxybenzoate carboxy-lyase	100	100	100	100
IGR|Francci3_0517-Francci3_0518		604547	604641	95			100	100	100	100
Francci3_0518	YP_479631.1	604642	605034	393	1	hypothetical protein	99	100	100	100
IGR|Francci3_0518-Francci3_0519		605035	605147	113			96	100	100	100
Francci3_0519	YP_479632.1	605148	606296	1149	3	hypothetical protein	100	100	100	100
IGR|Francci3_0519-Francci3_0520		606297	606308	12			100	100	100	100
Francci3_0520	YP_479633.1	606309	606602	294	3	hypothetical protein	100	100	100	100
Francci3_0521	YP_479634.1	606602	606916	315	2	hypothetical protein	100	100	100	100
Francci3_0522	YP_479635.1	606910	607788	879	1	hypothetical protein	100	100	100	100
IGR|Francci3_0522-Francci3_0523		607789	607819	31			100	100	100	100
Francci3_0523	YP_479636.1	607820	608815	996	-1	XRE family transcriptional regulator	100	100	100	100
IGR|Francci3_0523-Francci3_0524		608816	609330	515			100	100	100	100
Francci3_0524	YP_479637.1	609331	609876	546	1	response regulator receiver protein	100	100	100	100
IGR|Francci3_0524-Francci3_0525		609877	610350	474			100	100	100	100
Francci3_0525	YP_479638.1	610351	612060	1710	1	ferredoxin--nitrite reductase	99	99	100	100
Francci3_0526	YP_479639.1	612053	612289	237	2	hypothetical protein	99	100	100	100
IGR|Francci3_0526-Francci3_0527		612290	612390	101			81	100	100	90
Francci3_0527	YP_479640.1	612391	613062	672	1	phosphoadenosine phosphosulfate reductase	100	100	100	100
IGR|Francci3_0527-Francci3_0528		613063	613122	60			100	100	100	100
Francci3_0528	YP_479641.1	613123	614649	1527	1	uroporphyrinogen-III C-methyltransferase	95	92	100	98
Francci3_0529	YP_479642.1	614615	615088	474	-1	cobalamin (vitamin B12) biosynthesis CbiX protein	100	100	100	100
IGR|Francci3_0529-Francci3_0530		615089	615190	102			71	100	100	100
Francci3_0530	YP_479643.1	615191	616156	966	-1	FAD-dependent pyridine nucleotide-disulphide oxidoreductase	100	100	100	100
IGR|Francci3_0530-Francci3_0531		616157	616701	545			100	100	100	100
Francci3_0531	YP_479644.1	616702	618540	1839	1	serine/threonine protein kinase	91	87	94	92
IGR|Francci3_0531-Francci3_0532		618541	618582	42			100	100	100	100
Francci3_0532	YP_479645.1	618583	618843	261	1	hypothetical protein	100	100	100	100
IGR|Francci3_0532-Francci3_0533		618844	619170	327			100	100	100	100
Francci3_0533	YP_479646.1	619171	620358	1188	1	hypothetical protein	100	100	100	100
IGR|Francci3_0533-Francci3_0534		620359	620382	24			100	100	100	100
Francci3_0534	YP_479647.1	620383	621465	1083	1	adenosine deaminase	98	99	100	100
IGR|Francci3_0534-Francci3_0535		621466	621478	13			100	100	100	100
Francci3_0535	YP_479648.1	621479	622204	726	2	ubiquinone/menaquinone biosynthesis methyltransferase	100	100	100	100
IGR|Francci3_0535-Francci3_0536		622205	622278	74			86	100	100	100
Francci3_0536	YP_479649.1	622279	622998	720	-2	carboxymethylenebutenolidase	100	100	100	100
IGR|Francci3_0536-Francci3_0537		622999	623569	571			100	100	100	100
Francci3_0537	YP_479650.1	623570	624874	1305	2	geranylgeranyl reductase	100	100	100	100
IGR|Francci3_0537-Francci3_0538		624875	624992	118			100	100	100	100
Francci3_0538	YP_479651.1	624993	625355	363	3	NADH dehydrogenase subunit A	100	100	100	100
Francci3_0539	YP_479652.1	625346	626161	816	2	NADH dehydrogenase subunit B	96	100	100	98
IGR|Francci3_0539-Francci3_0540		626162	626164	3			100	100	100	100
Francci3_0540	YP_479653.1	626165	626875	711	2	NADH dehydrogenase subunit C	99	100	100	100
IGR|Francci3_0540-Francci3_0541		626876	626963	88			100	100	100	100
Francci3_0541	YP_479654.1	626964	628412	1449	3	NADH dehydrogenase subunit D	100	100	100	100
Francci3_0542	YP_479655.1	628412	629200	789	2	NADH dehydrogenase subunit E	96	95	99	97
IGR|Francci3_0542-Francci3_0543		629201	629202	2			100	100	100	100
Francci3_0543	YP_479656.1	629203	630534	1332	1	NADH-quinone oxidoreductase, F subunit	100	100	100	100
IGR|Francci3_0543-Francci3_0544		630535	630539	5			100	100	100	100
Francci3_0544	YP_479657.1	630540	633047	2508	3	NADH dehydrogenase subunit G	88	92	100	97
Francci3_0545	YP_479658.1	633044	634393	1350	2	NADH dehydrogenase subunit H	100	100	100	100
IGR|Francci3_0545-Francci3_0546		634394	634396	3			100	100	100	100
Francci3_0546	YP_479659.1	634397	635050	654	2	NADH dehydrogenase subunit I	100	100	100	100
Francci3_0547	YP_479660.1	635047	635850	804	1	NADH dehydrogenase subunit J	97	99	98	97
Francci3_0548	YP_479661.1	635847	636146	300	3	NADH dehydrogenase subunit K	100	100	100	100
IGR|Francci3_0548-Francci3_0549		636147	636336	190			100	100	100	100
Francci3_0549	YP_479662.1	636337	638322	1986	1	NADH dehydrogenase subunit L	100	100	100	100
IGR|Francci3_0549-Francci3_0550		638323	638323	1			100	100	100	100
Francci3_0550	YP_479663.1	638324	640012	1689	2	NADH dehydrogenase subunit M	97	100	99	98
IGR|Francci3_0550-Francci3_0551		640013	640053	41			100	100	100	100
Francci3_0551	YP_479664.1	640054	641589	1536	1	NADH dehydrogenase subunit N	100	100	100	100
IGR|Francci3_0551-Francci3_0552		641590	641596	7			100	100	100	100
Francci3_0552	YP_479665.1	641597	642613	1017	2	polyprenyl synthetase	100	100	100	100
IGR|Francci3_0552-Francci3_0553		642614	642726	113			100	100	100	100
Francci3_0553	YP_479666.1	642727	643923	1197	-2	CG32656 gene product from transcript CG32656-RA	92	88	100	89
IGR|Francci3_0553-Francci3_0554		643924	644330	407			100	100	100	100
Francci3_0554	YP_479667.1	644331	645392	1062	-3	2-oxoglutarate ferredoxin oxidoreductase subunit beta	100	100	100	100
Francci3_0555	YP_479668.1	645389	647275	1887	-1	pyruvate flavodoxin/ferredoxin oxidoreductase-like	100	100	100	100
IGR|Francci3_0555-Francci3_0556		647276	647836	561			100	100	100	100
Francci3_0556	YP_479669.1	647837	648913	1077	2	hypothetical protein	98	99	100	100
IGR|Francci3_0556-Francci3_0557		648914	648953	40			100	100	100	100
Francci3_0557	YP_479670.1	648954	649826	873	3	heat shock protein HtpX	100	100	100	100
IGR|Francci3_0557-Francci3_0558		649827	650040	214			100	100	100	100
Francci3_0558	YP_479671.1	650041	650529	489	-2	putative nucleotide-binding protein	100	100	100	100
IGR|Francci3_0558-Francci3_R0014		650530	650715	186			100	100	100	100
Francci3_R0014		650716	650800	85	1	Tyr tRNA	100	100	100	100
IGR|Francci3_R0014-Francci3_0559		650801	650910	110			100	100	100	100
Francci3_0559	YP_479672.1	650911	651447	537	-2	orotate phosphoribosyltransferase	100	100	100	100
IGR|Francci3_0559-Francci3_0560		651448	651538	91			100	100	100	100
Francci3_0560	YP_479673.1	651539	651991	453	2	AIG2-like	100	100	100	100
IGR|Francci3_0560-Francci3_0561		651992	652024	33			100	100	100	100
Francci3_0561	YP_479674.1	652025	652582	558	-1	hypothetical protein	100	100	100	100
IGR|Francci3_0561-Francci3_0562		652583	652760	178			100	100	100	100
Francci3_0562	YP_479675.1	652761	654251	1491	-3	glycoside hydrolase family protein	100	100	100	100
IGR|Francci3_0562-Francci3_R0015		654252	654668	417			100	100	100	100
Francci3_R0015		654669	654744	76	1	Thr tRNA	100	100	100	100
IGR|Francci3_R0015-Francci3_R0016		654745	654843	99			100	100	100	100
Francci3_R0016		654844	654920	77	1	Met tRNA	100	100	100	100
IGR|Francci3_R0016-Francci3_0563		654921	655014	94			100	100	100	100
Francci3_0563	YP_479676.1	655015	655179	165	1	50S ribosomal protein L33	100	100	100	100
IGR|Francci3_0563-Francci3_0564		655180	655409	230			100	100	100	100
Francci3_0564	YP_479677.1	655410	655871	462	3	hypothetical protein	100	100	100	100
IGR|Francci3_0564-Francci3_0565		655872	655980	109			100	100	100	100
Francci3_0565	YP_479678.1	655981	656409	429	1	MaoC-like dehydratase	100	100	100	100
IGR|Francci3_0565-Francci3_0566		656410	656453	44			43	34	43	52
Francci3_0566	YP_479679.1	656454	657662	1209	-3	aspartate aminotransferase	100	100	100	100
IGR|Francci3_0566-Francci3_R0017		657663	657973	311			100	100	100	100
Francci3_R0017		657974	658046	73	1	Trp tRNA	100	100	100	100
IGR|Francci3_R0017-Francci3_0567		658047	658107	61			100	100	100	100
Francci3_0567	YP_479680.1	658108	658356	249	1	SecE subunit of protein translocation complex	100	100	100	100
IGR|Francci3_0567-Francci3_0568		658357	658511	155			100	100	100	100
Francci3_0568	YP_479681.1	658512	659345	834	3	transcription antitermination protein nusG	97	100	100	99
IGR|Francci3_0568-Francci3_0569		659346	659380	35			100	100	100	100
Francci3_0569	YP_479682.1	659381	659815	435	2	50S ribosomal protein L11	100	100	100	100
IGR|Francci3_0569-Francci3_0570		659816	659889	74			100	100	100	100
Francci3_0570	YP_479683.1	659890	660669	780	1	50S ribosomal protein L1	100	100	100	100
IGR|Francci3_0570-Francci3_0571		660670	661055	386			100	100	100	100
Francci3_0571	YP_479684.1	661056	661619	564	3	50S ribosomal protein L10	100	100	100	100
IGR|Francci3_0571-Francci3_0572		661620	661722	103			100	100	100	100
Francci3_0572	YP_479685.1	661723	662115	393	1	50S ribosomal protein L7/L12	100	100	100	100
IGR|Francci3_0572-Francci3_0573		662116	662998	883			96	100	100	100
Francci3_0573	YP_479686.1	662999	666424	3426	2	DNA-directed RNA polymerase subunit beta	100	100	100	100
IGR|Francci3_0573-Francci3_0574		666425	666529	105			100	100	100	100
Francci3_0574	YP_479687.1	666530	670417	3888	2	DNA-directed RNA polymerase subunit beta'	100	100	100	100
IGR|Francci3_0574-Francci3_0575		670418	670765	348			100	100	100	100
Francci3_0575	YP_479688.1	670766	671680	915	2	pseudouridine synthase	98	99	99	99
Francci3_0576	YP_479689.1	671657	672244	588	-1	G/U mismatch-specific uracil-DNA glycosylase	100	100	100	100
IGR|Francci3_0576-Francci3_0577		672245	672797	553			100	100	100	100
Francci3_0577	YP_479690.1	672798	673172	375	3	30S ribosomal protein S12	100	100	100	100
Francci3_0578	YP_479691.1	673172	673642	471	2	30S ribosomal protein S7	100	100	100	100
IGR|Francci3_0578-Francci3_0579		673643	673648	6			100	100	100	100
Francci3_0579	YP_479692.1	673649	675745	2097	2	elongation factor G	100	100	100	100
IGR|Francci3_0579-Francci3_0580		675746	675818	73			100	100	100	100
Francci3_0580	YP_479693.1	675819	677012	1194	3	elongation factor Tu	100	100	100	100
IGR|Francci3_0580-Francci3_0581		677013	677310	298			100	100	100	100
Francci3_0581	YP_479694.1	677311	677619	309	1	30S ribosomal protein S10	100	100	100	100
IGR|Francci3_0581-Francci3_0582		677620	677636	17			100	100	100	100
Francci3_0582	YP_479695.1	677637	678344	708	3	50S ribosomal protein L3	99	100	100	100
Francci3_0583	YP_479696.1	678341	679078	738	2	50S ribosomal protein L4	100	100	100	100
Francci3_0584	YP_479697.1	679075	679371	297	1	50S ribosomal protein L23	100	100	100	100
IGR|Francci3_0584-Francci3_0585		679372	679417	46			100	100	100	100
Francci3_0585	YP_479698.1	679418	680251	834	2	50S ribosomal protein L2	100	100	100	100
IGR|Francci3_0585-Francci3_0586		680252	680344	93			100	100	100	100
Francci3_0586	YP_479699.1	680345	680626	282	2	30S ribosomal protein S19	100	100	100	100
Francci3_0587	YP_479700.1	680619	681044	426	3	50S ribosomal protein L22	100	100	100	100
Francci3_0588	YP_479701.1	681044	681991	948	2	30S ribosomal protein S3	97	91	95	89
IGR|Francci3_0588-Francci3_0589		681992	681993	2			100	100	100	100
Francci3_0589	YP_479702.1	681994	682410	417	1	50S ribosomal protein L16	100	100	100	100
Francci3_0590	YP_479703.1	682410	682676	267	3	50S ribosomal protein L29	100	100	100	100
IGR|Francci3_0590-Francci3_0591		682677	682681	5			100	100	100	100
Francci3_0591	YP_479704.1	682682	682990	309	2	30S ribosomal protein S17	100	100	100	100
IGR|Francci3_0591-Francci3_0592		682991	683066	76			100	100	100	100
Francci3_0592	YP_479705.1	683067	683435	369	3	50S ribosomal protein L14	100	100	100	100
IGR|Francci3_0592-Francci3_0593		683436	683437	2			100	100	100	100
Francci3_0593	YP_479706.1	683438	683764	327	2	50S ribosomal protein L24	100	100	100	100
IGR|Francci3_0593-Francci3_0594		683765	683805	41			100	100	100	100
Francci3_0594	YP_479707.1	683806	684405	600	1	50S ribosomal protein L5	100	100	100	100
IGR|Francci3_0594-Francci3_0595		684406	684409	4			100	100	100	100
Francci3_0595	YP_479708.1	684410	684595	186	2	30S ribosomal protein S14	100	100	100	100
IGR|Francci3_0595-Francci3_0596		684596	684748	153			100	100	100	100
Francci3_0596	YP_479709.1	684749	685159	411	2	30S ribosomal protein S8	100	100	100	100
IGR|Francci3_0596-Francci3_0597		685160	685171	12			100	100	100	100
Francci3_0597	YP_479710.1	685172	685708	537	2	50S ribosomal protein L6	100	100	100	100
IGR|Francci3_0597-Francci3_0598		685709	685718	10			100	100	100	100
Francci3_0598	YP_479711.1	685719	686093	375	3	50S ribosomal protein L18	100	98	100	100
IGR|Francci3_0598-Francci3_0599		686094	686164	71			100	100	100	100
Francci3_0599	YP_479712.1	686165	686773	609	2	30S ribosomal protein S5	100	100	100	100
Francci3_0600	YP_479713.1	686773	686958	186	1	50S ribosomal protein L30	100	100	100	100
IGR|Francci3_0600-Francci3_0601		686959	686960	2			100	100	100	100
Francci3_0601	YP_479714.1	686961	687491	531	3	50S ribosomal protein L15	99	100	100	100
IGR|Francci3_0601-Francci3_0602		687492	687752	261			100	100	100	100
Francci3_0602	YP_479715.1	687753	689045	1293	3	preprotein translocase subunit SecY	100	100	100	100
Francci3_0603	YP_479716.1	689045	689698	654	2	adenylate kinase	100	100	100	100
IGR|Francci3_0603-Francci3_0604		689699	689839	141			100	100	100	100
Francci3_0604	YP_479717.1	689840	690676	837	2	methionine aminopeptidase, type I	100	100	100	100
IGR|Francci3_0604-Francci3_0605		690677	690976	300			100	100	100	100
Francci3_0605	YP_479718.1	690977	691198	222	2	translation initiation factor IF-1	100	100	100	100
IGR|Francci3_0605-Francci3_0606		691199	691277	79			100	100	100	100
Francci3_0606	YP_479719.1	691278	691391	114	3	50S ribosomal protein L36	100	100	100	100
IGR|Francci3_0606-Francci3_0607		691392	691591	200			100	98	100	100
Francci3_0607	YP_479720.1	691592	691972	381	2	30S ribosomal protein S13	100	100	100	100
IGR|Francci3_0607-Francci3_0608		691973	692050	78			100	100	100	100
Francci3_0608	YP_479721.1	692051	692455	405	2	30S ribosomal protein S11	100	100	100	100
IGR|Francci3_0608-Francci3_0609		692456	692550	95			100	100	100	100
Francci3_0609	YP_479722.1	692551	693180	630	1	30S ribosomal protein S4	100	100	100	100
IGR|Francci3_0609-Francci3_0610		693181	693355	175			100	100	100	100
Francci3_0610	YP_479723.1	693356	694405	1050	2	DNA-directed RNA polymerase subunit alpha	100	100	100	100
IGR|Francci3_0610-Francci3_0611		694406	694537	132			100	100	100	100
Francci3_0611	YP_479724.1	694538	695158	621	2	50S ribosomal protein L17	100	100	100	100
IGR|Francci3_0611-Francci3_0612		695159	695372	214			100	100	100	100
Francci3_0612	YP_479725.1	695373	696197	825	3	tRNA pseudouridine synthase A	100	100	100	100
IGR|Francci3_0612-Francci3_0613		696198	696237	40			100	100	100	100
Francci3_0613	YP_479726.1	696238	697920	1683	-2	hypothetical protein	95	99	100	100
IGR|Francci3_0613-Francci3_0614		697921	697992	72			100	100	100	100
Francci3_0614	YP_479727.1	697993	698436	444	1	50S ribosomal protein L13	100	100	100	100
IGR|Francci3_0614-Francci3_0615		698437	698529	93			100	100	100	100
Francci3_0615	YP_479728.1	698530	698937	408	1	SSU ribosomal protein S9P	100	100	100	100
IGR|Francci3_0615-Francci3_0616		698938	699046	109			100	100	100	100
Francci3_0616	YP_479729.1	699047	700414	1368	2	phosphoglucosamine mutase	99	100	100	98
IGR|Francci3_0616-Francci3_0617		700415	700551	137			100	100	100	100
Francci3_0617	YP_479730.1	700552	702474	1923	1	glucosamine--fructose-6-phosphate aminotransferase	100	100	100	100
IGR|Francci3_0617-Francci3_0618		702475	702672	198			100	100	100	100
Francci3_0618	YP_479731.1	702673	703233	561	-2	zinc finger, SWIM-type	100	100	100	100
IGR|Francci3_0618-Francci3_0619		703234	703369	136			100	100	100	100
Francci3_0619	YP_479732.1	703370	704287	918	2	PadR family transcriptional regulator	100	97	100	100
IGR|Francci3_0619-Francci3_0620		704288	704465	178			100	100	100	100
Francci3_0620	YP_479733.1	704466	704822	357	3	4'-phosphopantetheinyl transferase	100	100	100	100
IGR|Francci3_0620-Francci3_0621		704823	704903	81			100	100	100	100
Francci3_0621	YP_479734.1	704904	706508	1605	3	hypothetical protein	95	96	100	97
IGR|Francci3_0621-Francci3_0622		706509	706512	4			100	100	100	100
Francci3_0622	YP_479735.1	706513	707667	1155	1	alanine racemase	96	97	100	99
IGR|Francci3_0622-Francci3_0623		707668	707721	54			100	100	100	100
Francci3_0623	YP_479736.1	707722	708045	324	-2	hypothetical protein	75	92	98	100
IGR|Francci3_0623-Francci3_0624		708046	708437	392			99	100	100	100
Francci3_0624	YP_479737.1	708438	709700	1263	3	serine hydroxymethyltransferase	100	98	100	100
IGR|Francci3_0624-Francci3_0625		709701	709860	160			92	100	100	96
Francci3_0625	YP_479738.1	709861	711132	1272	1	alpha/beta hydrolase fold	100	100	100	99
Francci3_0626	YP_479739.1	711129	711602	474	3	hypothetical protein	100	100	100	100
IGR|Francci3_0626-Francci3_0627		711603	711714	112			100	100	100	100
Francci3_0627	YP_479740.1	711715	712479	765	1	peptidase M22, glycoprotease	100	100	100	100
Francci3_0628	YP_479741.1	712476	713063	588	3	ribosomal-protein-alanine acetyltransferase	100	100	100	100
IGR|Francci3_0628-Francci3_0629		713064	713180	117			100	94	100	100
Francci3_0629	YP_479742.1	713181	713816	636	-3	phosphodiesterase	100	100	100	100
IGR|Francci3_0629-Francci3_0630		713817	713982	166			100	100	100	100
Francci3_0630	YP_479743.1	713983	714567	585	1	MarR family transcriptional regulator	100	100	100	100
IGR|Francci3_0630-Francci3_0631		714568	714677	110			88	100	100	100
Francci3_0631	YP_479744.1	714678	714953	276	-3	hypothetical protein	100	100	100	100
IGR|Francci3_0631-Francci3_0632		714954	715255	302			100	100	100	100
Francci3_0632	YP_479745.1	715256	715561	306	2	co-chaperonin GroES	100	100	100	100
IGR|Francci3_0632-Francci3_0633		715562	715685	124			100	100	100	100
Francci3_0633	YP_479746.1	715686	717326	1641	3	chaperonin GroEL	100	100	100	100
IGR|Francci3_0633-Francci3_0634		717327	717542	216			90	95	100	100
Francci3_0634	YP_479747.1	717543	717875	333	-3	transcription factor WhiB	100	100	100	100
IGR|Francci3_0634-Francci3_0635		717876	718317	442			99	92	100	99
Francci3_0635	YP_479748.1	718318	718893	576	-2	hypothetical protein	100	100	100	100
IGR|Francci3_0635-Francci3_0636		718894	719116	223			100	100	100	100
Francci3_0636	YP_479749.1	719117	720730	1614	2	inosine-5'-monophosphate dehydrogenase	100	100	100	100
IGR|Francci3_0636-Francci3_0637		720731	720953	223			100	100	100	100
Francci3_0637	YP_479750.1	720954	722084	1131	3	inosine 5-monophosphate dehydrogenase	100	100	100	100
IGR|Francci3_0637-Francci3_0638		722085	722277	193			100	100	100	100
Francci3_0638	YP_479751.1	722278	723495	1218	1	hypothetical protein	92	93	99	96
IGR|Francci3_0638-Francci3_0639		723496	724100	605			100	100	100	100
Francci3_0639	YP_479752.1	724101	726803	2703	3	hypothetical protein	98	98	100	98
IGR|Francci3_0639-Francci3_0640		726804	726937	134			100	100	100	100
Francci3_0640	YP_479753.1	726938	728359	1422	2	twin-arginine translocation pathway signal	100	100	100	100
IGR|Francci3_0640-Francci3_0641		728360	728418	59			100	100	100	100
Francci3_0641	YP_479754.1	728419	729015	597	-2	protein of unknown function, ATP binding	100	100	100	100
Francci3_0642	YP_479755.1	728996	729355	360	-1	hypothetical protein	100	100	100	100
IGR|Francci3_0642-Francci3_0643		729356	729380	25			100	100	100	100
Francci3_0643	YP_479756.1	729381	729803	423	-3	hypothetical protein	100	100	100	100
Francci3_0644	YP_479757.1	729800	733648	3849	-1	periplasmic sensor signal transduction histidine kinase	97	100	99	100
IGR|Francci3_0644-Francci3_0645		733649	734127	479			100	100	100	100
Francci3_0645	YP_479758.1	734128	735798	1671	1	GMP synthase	100	99	100	100
IGR|Francci3_0645-Francci3_0646		735799	736030	232			100	100	100	100
Francci3_0646	YP_479759.1	736031	737185	1155	2	L-threonine ammonia-lyase	100	100	100	100
IGR|Francci3_0646-Francci3_0647		737186	737552	367			94	100	98	100
Francci3_0647	YP_479760.1	737553	740069	2517	3	ATP-dependent DNA helicase PcrA	100	100	100	100
Francci3_0648	YP_479761.1	739854	740924	1071	-3	PGAP1-like	100	100	100	100
IGR|Francci3_0648-Francci3_0649		740925	741086	162			100	94	100	99
Francci3_0649	YP_479762.1	741087	742574	1488	-3	Acetyl-CoA carboxylase beta subunit-like	95	97	100	96
IGR|Francci3_0649-Francci3_0650		742575	742969	395			99	100	100	100
Francci3_0650	YP_479763.1	742970	744616	1647	2	serine/threonine protein kinase	96	95	100	96
IGR|Francci3_0650-Francci3_0651		744617	745035	419			100	100	100	100
Francci3_0651	YP_479764.1	745036	746202	1167	1	succinyl-CoA synthetase subunit beta	100	100	100	99
IGR|Francci3_0651-Francci3_0652		746203	746227	25			100	100	100	100
Francci3_0652	YP_479765.1	746228	747100	873	2	succinyl-CoA synthetase subunit alpha	100	100	100	100
IGR|Francci3_0652-Francci3_0653		747101	747285	185			97	100	100	100
Francci3_0653	YP_479766.1	747286	748215	930	1	antigen 34 kDa family protein	98	100	100	99
IGR|Francci3_0653-Francci3_0654		748216	748399	184			100	100	100	100
Francci3_0654	YP_479767.1	748400	749887	1488	2	hypothetical protein	91	98	100	99
IGR|Francci3_0654-Francci3_0655		749888	750067	180			95	100	100	100
Francci3_0655	YP_479768.1	750068	750613	546	2	hypothetical protein	100	100	100	100
IGR|Francci3_0655-Francci3_0656		750614	750809	196			100	100	100	100
Francci3_0656	YP_479769.1	750810	751460	651	3	phosphoribosylglycinamide formyltransferase	100	100	100	100
Francci3_0657	YP_479770.1	751457	753103	1647	2	bifunctional phosphoribosylaminoimidazolecarboxamide formyltransferase/IMP cyclohydrolase	100	100	100	100
IGR|Francci3_0657-Francci3_0658		753104	753683	580			98	99	100	100
Francci3_0658	YP_479771.1	753684	754007	324	-3	hypothetical protein	98	100	100	100
IGR|Francci3_0658-Francci3_0659		754008	754411	404			100	100	100	100
Francci3_0659	YP_479772.1	754412	755329	918	2	hypothetical protein	95	100	100	100
IGR|Francci3_0659-Francci3_0660		755330	755403	74			100	100	100	100
Francci3_0660	YP_479773.1	755404	756624	1221	-2	geranylgeranyl reductase	98	99	100	100
IGR|Francci3_0660-Francci3_0661		756625	756928	304			99	100	100	99
Francci3_0661	YP_479774.1	756929	757909	981	2	beta-lactamase	100	100	100	100
IGR|Francci3_0661-Francci3_0662		757910	758183	274			100	100	100	100
Francci3_0662	YP_479775.1	758184	758846	663	3	2',5' RNA ligase	100	100	100	100
IGR|Francci3_0662-Francci3_0663		758847	758875	29			100	100	100	100
Francci3_0663	YP_479776.1	758876	760111	1236	2	ribonuclease BN	100	100	100	100
Francci3_0664	YP_479777.1	759871	761526	1656	-2	Serine-type D-Ala-D-Ala carboxypeptidase	98	98	99	98
IGR|Francci3_0664-Francci3_0665		761527	761568	42			100	100	100	100
Francci3_0665	YP_479778.1	761569	762615	1047	-2	hypothetical protein	99	100	100	100
IGR|Francci3_0665-Francci3_0666		762616	763202	587			100	100	100	100
Francci3_0666	YP_479779.1	763203	763763	561	-3	GCN5-related N-acetyltransferase	100	100	100	100
IGR|Francci3_0666-Francci3_0667		763764	764039	276			98	100	100	100
Francci3_0667	YP_479780.1	764040	764597	558	3	hypothetical protein	100	100	100	100
IGR|Francci3_0667-Francci3_0668		764598	764690	93			100	100	100	100
Francci3_0668	YP_479781.1	764691	764954	264	-3	hypothetical protein	100	100	100	100
IGR|Francci3_0668-Francci3_0669		764955	765453	499			100	100	100	100
Francci3_0669	YP_479782.1	765454	765681	228	-2	YcfA-like	100	100	100	100
Francci3_0670	YP_479783.1	765678	765944	267	-3	hypothetical protein	100	100	100	100
IGR|Francci3_0670-Francci3_0671		765945	766157	213			100	100	100	100
Francci3_0671	YP_479784.1	766158	766916	759	3	hypothetical protein	100	100	100	100
IGR|Francci3_0671-Francci3_0672		766917	767152	236			67	100	100	100
Francci3_0672	YP_479785.1	767153	768454	1302	2	transposase, IS4	77	99	100	99
IGR|Francci3_0672-Francci3_0673		768455	769070	616			100	100	100	100
Francci3_0673	YP_479786.1	769071	770267	1197	3	filamentation induced by cAMP protein Fic	94	100	100	100
IGR|Francci3_0673-Francci3_0674		770268	770299	32			41	100	100	100
Francci3_0674	YP_479787.1	770300	770584	285	-1	hypothetical protein	79	100	100	100
IGR|Francci3_0674-Francci3_0675		770585	770766	182			100	100	100	100
Francci3_0675	YP_479788.1	770767	771042	276	1	hypothetical protein	100	100	100	100
IGR|Francci3_0675-Francci3_0676		771043	771297	255			100	100	100	100
Francci3_0676	YP_479789.1	771298	772062	765	-2	short-chain dehydrogenase/reductase SDR	96	95	99	96
IGR|Francci3_0676-Francci3_0677		772063	772410	348			99	100	100	100
Francci3_0677	YP_479790.1	772411	774675	2265	1	ATP-dependent DNA helicase RecQ	99	97	100	97
IGR|Francci3_0677-Francci3_0678		774676	774692	17			100	100	100	100
Francci3_0678	YP_479791.1	774693	775391	699	-3	succinate dehydrogenase iron-sulfur subunit	100	100	100	100
Francci3_0679	YP_479792.1	775391	777145	1755	-1	succinate dehydrogenase flavoprotein subunit	100	100	100	100
IGR|Francci3_0679-Francci3_0680		777146	777193	48			100	100	100	100
Francci3_0680	YP_479793.1	777194	777655	462	-1	succinate dehydrogenase subunit D	100	100	100	100
Francci3_0681	YP_479794.1	777655	778050	396	-2	succinate dehydrogenase, cytochrome b subunit	100	100	100	100
IGR|Francci3_0681-Francci3_0682		778051	778300	250			88	100	100	100
Francci3_0682	YP_479795.1	778301	780325	2025	-1	serine/threonine protein kinase	97	96	100	99
IGR|Francci3_0682-Francci3_0683		780326	780418	93			100	100	100	100
Francci3_0683	YP_479796.1	780419	782506	2088	-1	serine/threonine protein kinase	99	100	100	100
IGR|Francci3_0683-Francci3_0684		782507	782582	76			100	100	100	100
Francci3_0684	YP_479797.1	782583	783062	480	3	cytidine deaminase	100	100	100	100
Francci3_0685	YP_479798.1	783059	784363	1305	2	thymidine phosphorylase	100	98	100	100
IGR|Francci3_0685-Francci3_0686		784364	784450	87			100	100	100	100
Francci3_0686	YP_479799.1	784451	785551	1101	2	adenosine deaminase	100	100	100	100
Francci3_0687	YP_479800.1	785551	786342	792	1	DNA-3-methyladenine glycosylase I	100	100	100	100
IGR|Francci3_0687-Francci3_0688		786343	786444	102			100	100	100	100
Francci3_0688	YP_479801.1	786445	787227	783	-2	deoxyribose-phosphate aldolase	100	100	100	100
IGR|Francci3_0688-Francci3_0689		787228	787264	37			100	100	100	100
Francci3_0689	YP_479802.1	787265	787903	639	2	uracil phosphoribosyltransferase	100	100	100	100
Francci3_0690	YP_479803.1	787849	789891	2043	-2	phosphoglucomutase/phosphomannomutase alpha/beta/subunit	100	100	100	100
IGR|Francci3_0690-Francci3_0691		789892	789909	18			100	100	100	100
Francci3_0691	YP_479804.1	789910	790782	873	-2	purine nucleoside phosphorylase	100	100	100	100
IGR|Francci3_0691-Francci3_0692		790783	791329	547			100	100	100	100
Francci3_0692	YP_479805.1	791330	793192	1863	2	aspartyl-tRNA synthetase	100	100	100	100
IGR|Francci3_0692-Francci3_0693		793193	793413	221			100	100	100	100
Francci3_0693	YP_479806.1	793414	794562	1149	1	carboxylate-amine ligase	100	100	100	100
IGR|Francci3_0693-Francci3_0694		794563	794610	48			100	100	100	100
Francci3_0694	YP_479807.1	794611	795855	1245	1	peptidase M20D, amidohydrolase	100	100	100	100
IGR|Francci3_0694-Francci3_0695		795856	795961	106			100	100	100	100
Francci3_0695	YP_479808.1	795962	796402	441	-1	hypothetical protein	100	100	100	100
IGR|Francci3_0695-Francci3_0696		796403	796595	193			100	100	100	100
Francci3_0696	YP_479809.1	796596	798077	1482	3	flavoprotein disulfide reductase	100	100	100	100
IGR|Francci3_0696-Francci3_0697		798078	798267	190			100	100	100	100
Francci3_0697	YP_479810.1	798268	798678	411	-2	hypothetical protein	100	100	100	100
IGR|Francci3_0697-Francci3_0698		798679	798749	71			100	100	100	100
Francci3_0698	YP_479811.1	798750	800507	1758	-3	carbamoyl-phosphate synthase L chain, ATP-binding	100	100	100	100
IGR|Francci3_0698-Francci3_0699		800508	800623	116			100	100	100	100
Francci3_0699	YP_479812.1	800624	800875	252	-1	hypothetical protein	100	100	100	100
IGR|Francci3_0699-Francci3_0700		800876	801000	125			100	100	100	100
Francci3_0700	YP_479813.1	801001	802596	1596	-2	carboxyl transferase	100	100	100	100
IGR|Francci3_0700-Francci3_0701		802597	802797	201			100	100	100	100
Francci3_0701	YP_479814.1	802798	803730	933	1	biotin--acetyl-CoA-carboxylase ligase	100	100	100	100
IGR|Francci3_0701-Francci3_0702		803731	803779	49			100	100	100	100
Francci3_0702	YP_479815.1	803780	804289	510	2	membrane-flanked domain-containing protein	100	100	100	100
IGR|Francci3_0702-Francci3_0703		804290	804327	38			100	100	100	100
Francci3_0703	YP_479816.1	804328	805041	714	-2	hypothetical protein	99	97	99	99
IGR|Francci3_0703-Francci3_0704		805042	805070	29			100	100	100	100
Francci3_0704	YP_479817.1	805071	807008	1938	-3	hypothetical protein	90	97	99	95
IGR|Francci3_0704-Francci3_0705		807009	807210	202			100	100	100	100
Francci3_0705	YP_479818.1	807211	808443	1233	-2	hypothetical protein	100	100	100	100
IGR|Francci3_0705-Francci3_0706		808444	808653	210			100	100	100	100
Francci3_0706	YP_479819.1	808654	809805	1152	-2	TetR family transcriptional regulator	100	100	100	100
Francci3_0707	YP_479820.1	809609	810181	573	-1	GtrA-like protein	100	100	100	100
IGR|Francci3_0707-Francci3_0708		810182	810516	335			100	100	100	100
Francci3_0708	YP_479821.1	810517	811134	618	1	carbonic anhydrase	100	100	100	100
IGR|Francci3_0708-Francci3_0709		811135	811212	78			100	100	100	100
Francci3_0709	YP_479822.1	811213	812547	1335	-2	UDP-glucose 6-dehydrogenase	100	100	100	100
IGR|Francci3_0709-Francci3_0710		812548	812706	159			100	100	100	100
Francci3_0710	YP_479823.1	812707	813612	906	-2	hypothetical protein	94	95	100	99
Francci3_0711	YP_479824.1	813609	815189	1581	-3	cell envelope-related transcriptional attenuator	99	97	99	98
IGR|Francci3_0711-Francci3_0712		815190	815464	275			100	100	100	100
Francci3_0712	YP_479825.1	815465	817186	1722	-1	cell envelope-related transcriptional attenuator	100	100	100	100
IGR|Francci3_0712-Francci3_0713		817187	817470	284			100	100	100	100
Francci3_0713	YP_479826.1	817471	818547	1077	1	glucose-1-phosphate thymidyltransferase	100	100	100	100
Francci3_0714	YP_479827.1	818531	820354	1824	-1	hypothetical protein	96	99	100	100
IGR|Francci3_0714-Francci3_0715		820355	820689	335			84	100	100	100
Francci3_0715	YP_479828.1	820690	821586	897	1	dTDP-4-dehydrorhamnose reductase	100	100	100	100
IGR|Francci3_0715-Francci3_0716		821587	821883	297			100	100	100	100
Francci3_0716	YP_479829.1	821884	822753	870	1	TetR family transcriptional regulator	97	100	100	100
IGR|Francci3_0716-Francci3_0717		822754	822802	49			100	100	100	100
Francci3_0717	YP_479830.1	822803	824479	1677	2	EmrB/QacA family drug resistance transporter	99	99	100	99
IGR|Francci3_0717-Francci3_0718		824480	824577	98			100	100	100	100
Francci3_0718	YP_479831.1	824578	825990	1413	1	hypothetical protein	99	99	100	100
Francci3_0719	YP_479832.1	825919	826593	675	-2	hypothetical protein	100	100	100	100
IGR|Francci3_0719-Francci3_0720		826594	827811	1218			95	97	97	98
Francci3_0720	YP_479833.1	827812	829038	1227	-2	glycosyl transferase, group 1	100	96	100	97
IGR|Francci3_0720-Francci3_0721		829039	829083	45			100	100	100	100
Francci3_0721	YP_479834.1	829084	830688	1605	-2	glycosyl transferase, group 1	99	100	100	98
Francci3_0722	YP_479835.1	830685	832103	1419	-3	glycosyl transferase family protein	100	100	100	100
Francci3_0723	YP_479836.1	832100	833362	1263	-1	ABC transporter related	100	100	100	100
IGR|Francci3_0723-Francci3_0724		833363	833481	119			100	100	100	100
Francci3_0724	YP_479837.1	833482	834438	957	-2	hypothetical protein	99	100	100	100
IGR|Francci3_0724-Francci3_0725		834439	834952	514			100	100	100	100
Francci3_0725	YP_479838.1	834953	837541	2589	2	HAD superfamily hydrolase-like	99	99	100	100
Francci3_0726	YP_479839.1	837538	838968	1431	1	hypothetical protein	99	100	100	100
Francci3_0727	YP_479840.1	838950	841451	2502	-3	WD-40 repeat-containing serine/threonin protein kinase	99	100	100	100
IGR|Francci3_0727-Francci3_0728		841452	841649	198			100	100	100	100
Francci3_0728	YP_479841.1	841650	843776	2127	-3	hypothetical protein	97	100	100	100
IGR|Francci3_0728-Francci3_0729		843777	844239	463			98	100	100	100
Francci3_0729	YP_479842.1	844240	844914	675	-2	isoleucine patch superfamily acetyltransferase	100	100	100	100
IGR|Francci3_0729-Francci3_0730		844915	845015	101			100	100	100	100
Francci3_0730	YP_479843.1	845016	846110	1095	3	glycosyl transferase family protein	100	100	100	100
IGR|Francci3_0730-Francci3_0731		846111	846115	5			100	100	100	100
Francci3_0731	YP_479844.1	846116	847309	1194	2	glycosyl transferase, group 1	100	99	100	99
IGR|Francci3_0731-Francci3_0732		847310	847460	151			100	100	100	100
Francci3_0732	YP_479845.1	847461	848174	714	3	methyltransferase type 11	100	100	100	100
IGR|Francci3_0732-Francci3_0733		848175	848177	3			100	100	100	100
Francci3_0733	YP_479846.1	848178	848453	276	3	hypothetical protein	93	94	100	87
IGR|Francci3_0733-Francci3_0734		848454	848534	81			100	100	100	100
Francci3_0734	YP_479847.1	848535	849950	1416	3	glycosyl transferase, group 1	100	100	100	100
IGR|Francci3_0734-Francci3_0735		849951	850032	82			100	100	100	100
Francci3_0735	YP_479848.1	850033	851163	1131	1	glycosyl transferase, group 1	100	99	100	100
IGR|Francci3_0735-Francci3_0736		851164	851239	76			100	100	100	100
Francci3_0736	YP_479849.1	851240	852220	981	2	glycosyl transferase family protein	100	100	100	100
IGR|Francci3_0736-Francci3_0737		852221	852425	205			100	100	100	100
Francci3_0737	YP_479850.1	852426	853499	1074	3	nucleotidyl transferase	100	100	100	100
IGR|Francci3_0737-Francci3_0738		853500	853674	175			98	100	100	100
Francci3_0738	YP_479851.1	853675	854976	1302	1	DNA polymerase III beta subunit family protein	94	100	100	100
IGR|Francci3_0738-Francci3_0739		854977	855259	283			100	100	100	100
Francci3_0739	YP_479852.1	855260	856225	966	2	phosphatidylinositol-3-phosphate phosphatase	100	100	100	100
IGR|Francci3_0739-Francci3_0740		856226	856323	98			100	100	100	100
Francci3_0740	YP_479853.1	856324	857199	876	-2	hypothetical protein	100	100	100	100
IGR|Francci3_0740-Francci3_0741		857200	857290	91			100	100	100	100
Francci3_0741	YP_479854.1	857291	858619	1329	-1	F420-0--gamma-glutamyl ligase	96	95	100	99
Francci3_0742	YP_479855.1	858612	859649	1038	-3	LPPG:FO 2-phospho-L-lactate transferase	95	96	96	95
IGR|Francci3_0742-Francci3_0743		859650	859793	144			100	100	100	100
Francci3_0743	YP_479856.1	859794	860486	693	-3	TetR family transcriptional regulator	100	100	100	100
IGR|Francci3_0743-Francci3_0744		860487	860680	194			98	100	100	100
Francci3_0744	YP_479857.1	860681	860977	297	2	hypothetical protein	89	97	100	99
IGR|Francci3_0744-Francci3_0745		860978	861112	135			100	100	100	100
Francci3_0745	YP_479858.1	861113	863812	2700	2	FO synthase	100	100	100	99
IGR|Francci3_0745-Francci3_0746		863813	864260	448			100	100	100	100
Francci3_0746	YP_479859.1	864261	864893	633	3	transcription factor WhiB	100	100	100	100
IGR|Francci3_0746-Francci3_0747		864894	864920	27			100	100	100	100
Francci3_0747	YP_479860.1	864921	870062	5142	3	glycosyltransferases-like	98	98	100	97
IGR|Francci3_0747-Francci3_0748		870063	870201	139			100	100	100	100
Francci3_0748	YP_479861.1	870202	871503	1302	-2	mannose-6-phosphate isomerase	90	89	100	95
IGR|Francci3_0748-Francci3_0749		871504	871573	70			100	100	100	100
Francci3_0749	YP_479862.1	871574	872182	609	-1	hypothetical protein	100	100	100	100
IGR|Francci3_0749-Francci3_0750		872183	872289	107			100	100	100	100
Francci3_0750	YP_479863.1	872290	872733	444	1	hypothetical protein	100	100	100	100
IGR|Francci3_0750-Francci3_0751		872734	872965	232			100	100	100	100
Francci3_0751	YP_479864.1	872966	874324	1359	2	phosphomannomutase/phosphoglucomutase	100	100	100	100
Francci3_0752	YP_479865.1	874324	874521	198	1	hypothetical protein	100	100	100	100
IGR|Francci3_0752-Francci3_0753		874522	874536	15			100	100	100	100
Francci3_0753	YP_479866.1	874537	875685	1149	1	hypothetical protein	99	98	100	94
IGR|Francci3_0753-Francci3_0754		875686	875721	36			100	100	100	100
Francci3_0754	YP_479867.1	875722	878364	2643	-2	twin-arginine translocation pathway signal	96	97	100	100
IGR|Francci3_0754-Francci3_0755		878365	878719	355			100	100	100	100
Francci3_0755	YP_479868.1	878720	879742	1023	-1	RDD	100	100	100	100
IGR|Francci3_0755-Francci3_0756		879743	879909	167			100	100	100	100
Francci3_0756	YP_479869.1	879910	880920	1011	1	hypothetical protein	100	100	100	100
IGR|Francci3_0756-Francci3_0757		880921	880950	30			100	100	100	100
Francci3_0757	YP_479870.1	880951	881826	876	-2	extracellular solute-binding protein	100	100	100	100
IGR|Francci3_0757-Francci3_0758		881827	882137	311			100	100	100	100
Francci3_0758	YP_479871.1	882138	883433	1296	-3	hypothetical protein	100	100	100	100
IGR|Francci3_0758-Francci3_0759		883434	883442	9			100	100	100	100
Francci3_0759	YP_479872.1	883443	884498	1056	-3	AAA_3 ATPase associated with various cellular activities	99	100	100	100
Francci3_0760	YP_479873.1	884495	885964	1470	-1	hypothetical protein	100	99	100	99
IGR|Francci3_0760-Francci3_0761		885965	886053	89			100	94	100	90
Francci3_0761	YP_479874.1	886054	886854	801	-2	putative integral membrane protein	94	97	98	98
Francci3_0762	YP_479875.1	886851	887858	1008	-3	putative integral membrane protein	100	100	100	100
IGR|Francci3_0762-Francci3_0763		887859	888124	266			100	97	98	100
Francci3_0763	YP_479876.1	888125	888961	837	2	amidophosphoribosyltransferases-like	100	99	100	100
IGR|Francci3_0763-Francci3_0764		888962	889292	331			100	100	100	100
Francci3_0764	YP_479877.1	889293	890096	804	3	SSU ribosomal protein S30P / sigma 54 modulation protein	99	100	100	100
IGR|Francci3_0764-Francci3_0765		890097	890224	128			100	100	100	100
Francci3_0765	YP_479878.1	890225	890938	714	2	two component LuxR family transcriptional regulator	100	100	100	100
IGR|Francci3_0765-Francci3_0766		890939	890956	18			100	100	100	100
Francci3_0766	YP_479879.1	890957	891565	609	-1	GCN5-related N-acetyltransferase	100	100	100	100
IGR|Francci3_0766-Francci3_0767		891566	891815	250			100	100	100	100
Francci3_0767	YP_479880.1	891816	894800	2985	3	preprotein translocase subunit SecA	100	100	100	100
IGR|Francci3_0767-Francci3_0768		894801	894825	25			100	100	100	100
Francci3_0768	YP_479881.1	894826	895593	768	-2	hypothetical protein	89	88	95	85
IGR|Francci3_0768-Francci3_0769		895594	895620	27			100	100	100	100
Francci3_0769	YP_479882.1	895621	896940	1320	-2	hypothetical protein	98	97	100	100
IGR|Francci3_0769-Francci3_0770		896941	897098	158			100	100	100	100
Francci3_0770	YP_479883.1	897099	897668	570	3	hypothetical protein	99	100	100	100
IGR|Francci3_0770-Francci3_0771		897669	897688	20			100	100	100	100
Francci3_0771	YP_479884.1	897689	897925	237	-1	putative transcriptional regulator	100	100	100	100
IGR|Francci3_0771-Francci3_0772		897926	898233	308			100	100	100	100
Francci3_0772	YP_479885.1	898234	899007	774	1	hypothetical protein	100	100	100	100
Francci3_0773	YP_479886.1	899004	900341	1338	3	chromosome partitioning ATPase protein-like	96	96	100	96
IGR|Francci3_0773-Francci3_0774		900342	900842	501			100	100	100	100
Francci3_0774	YP_479887.1	900843	901346	504	3	XRE family transcriptional regulator	100	100	100	100
IGR|Francci3_0774-Francci3_0775		901347	901577	231			100	100	100	100
Francci3_0775	YP_479888.1	901578	902633	1056	3	patatin	100	100	100	100
IGR|Francci3_0775-Francci3_0776		902634	902719	86			100	100	100	100
Francci3_0776	YP_479889.1	902720	903229	510	2	hypothetical protein	100	100	100	100
IGR|Francci3_0776-Francci3_0777		903230	903674	445			100	100	100	100
Francci3_0777	YP_479890.1	903675	905228	1554	3	hypothetical protein	97	95	100	98
IGR|Francci3_0777-Francci3_0778		905229	905253	25			100	100	100	100
Francci3_0778	YP_479891.1	905254	906795	1542	-2	putative PAS/PAC sensor protein	100	100	100	100
IGR|Francci3_0778-Francci3_0779		906796	907388	593			100	100	100	100
Francci3_0779	YP_479892.1	907389	908696	1308	3	type II secretion system protein E	100	100	100	100
Francci3_0780	YP_479893.1	908696	909586	891	2	type II secretion system protein	100	100	100	100
Francci3_0781	YP_479894.1	909583	910533	951	1	type II secretion system protein	98	97	100	99
Francci3_0782	YP_479895.1	910534	910845	312	1	hypothetical protein	98	100	100	100
Francci3_0783	YP_479896.1	910835	911350	516	2	TadE-like	99	100	100	98
IGR|Francci3_0783-Francci3_0784		911351	911361	11			100	100	100	100
Francci3_0784	YP_479897.1	911362	911970	609	1	hypothetical protein	100	100	100	100
IGR|Francci3_0784-Francci3_0785		911971	912237	267			100	100	100	100
Francci3_0785	YP_479898.1	912238	915720	3483	-2	aminoglycoside phosphotransferase	100	100	100	100
IGR|Francci3_0785-Francci3_0786		915721	915920	200			100	100	100	100
Francci3_0786	YP_479899.1	915921	917609	1689	-3	peptidase S15	100	100	100	100
Francci3_0787	YP_479900.1	917606	917968	363	-1	hypothetical protein	100	100	100	100
IGR|Francci3_0787-Francci3_0788		917969	918221	253			100	100	100	100
Francci3_0788	YP_479901.1	918222	918935	714	3	hypothetical protein	94	100	100	100
Francci3_0789	YP_479902.1	918877	919995	1119	-2	hypothetical protein	93	92	97	97
IGR|Francci3_0789-Francci3_0790		919996	920317	322			100	100	100	100
Francci3_0790	YP_479903.1	920318	920713	396	-1	hypothetical protein	100	100	100	100
IGR|Francci3_0790-Francci3_0791		920714	920760	47			100	100	100	100
Francci3_0791	YP_479904.1	920761	921861	1101	1	peptide chain release factor 2	100	100	100	100
IGR|Francci3_0791-Francci3_0792		921862	922490	629			100	100	100	100
Francci3_0792	YP_479905.1	922491	923327	837	3	polysaccharide deacetylase	100	100	100	100
IGR|Francci3_0792-Francci3_0793		923328	923381	54			100	100	100	100
Francci3_0793	YP_479906.1	923382	924533	1152	-3	bifunctional uroporphyrinogen-III synthetase/response regulator domain protein	100	100	100	100
IGR|Francci3_0793-Francci3_0794		924534	925003	470			100	100	96	100
Francci3_0794	YP_479907.1	925004	927652	2649	2	assimilatory nitrite reductase (NAD(P)H) large subunit precursor	100	100	100	100
IGR|Francci3_0794-Francci3_0795		927653	927688	36			100	100	100	100
Francci3_0795	YP_479908.1	927689	928033	345	2	assimilatory nitrite reductase (NAD(P)H) small subunit	100	100	100	100
IGR|Francci3_0795-Francci3_0796		928034	928139	106			100	100	100	100
Francci3_0796	YP_479909.1	928140	928970	831	3	uroporphyrinogen-III C-methyltransferase	100	100	100	100
Francci3_0797	YP_479910.1	928935	929216	282	-3	hypothetical protein	100	100	100	100
IGR|Francci3_0797-Francci3_0798		929217	929416	200			100	100	100	100
Francci3_0798	YP_479911.1	929417	930163	747	2	cell division ATP-binding protein FtsE	100	100	100	100
Francci3_0799	YP_479912.1	930163	931035	873	1	cell division protein FtsX	100	100	100	100
Francci3_0800	YP_479913.1	931020	932552	1533	-3	HNH nuclease	100	100	100	100
IGR|Francci3_0800-Francci3_0801		932553	932972	420			100	100	100	99
Francci3_0801	YP_479914.1	932973	933452	480	3	SsrA-binding protein	100	100	100	100
IGR|Francci3_0801-Francci3_0802		933453	933581	129			100	100	100	100
Francci3_0802	YP_479915.1	933582	935015	1434	3	hypothetical protein	97	100	100	100
IGR|Francci3_0802-Francci3_0803		935016	935081	66			100	100	100	100
Francci3_0803	YP_479916.1	935082	935990	909	3	6-phosphogluconate dehydrogenase, NAD-binding	99	100	100	100
Francci3_0804	YP_479917.1	935991	936710	720	-3	hypothetical protein	100	100	100	100
IGR|Francci3_0804-Francci3_0805		936711	936805	95			100	100	100	100
Francci3_0805	YP_479918.1	936806	937459	654	-1	glyoxalase/bleomycin resistance protein/dioxygenase	99	100	100	100
IGR|Francci3_0805-Francci3_0806		937460	937918	459			100	100	100	100
Francci3_0806	YP_479919.1	937919	939142	1224	2	hypothetical protein	86	100	100	100
IGR|Francci3_0806-Francci3_0807		939143	939241	99			100	100	100	100
Francci3_0807	YP_479920.1	939242	939751	510	2	XRE family transcriptional regulator	72	100	100	100
Francci3_0808	YP_479921.1	939748	940377	630	1	hypothetical protein	86	100	100	100
Francci3_0809	YP_479922.1	940356	941789	1434	-3	hypothetical protein	94	100	100	100
IGR|Francci3_0809-Francci3_0810		941790	941872	83			73	100	100	100
Francci3_0810	YP_479923.1	941873	942193	321	-1	resolvase helix-turn-helix region	84	100	100	100
IGR|Francci3_0810-Francci3_0811		942194	942703	510			93	100	100	100
Francci3_0811	YP_479924.1	942704	943216	513	2	PadR family transcriptional regulator	81	100	100	100
Francci3_0812	YP_479925.1	943213	943899	687	1	ABC transporter related	91	100	100	100
Francci3_0813	YP_479926.1	943896	946124	2229	3	hypothetical protein	80	100	100	100
IGR|Francci3_0813-Francci3_0814		946125	946573	449			100	100	100	100
Francci3_0814	YP_479927.1	946574	947671	1098	-1	NAD-dependent epimerase/dehydratase	99	99	100	99
IGR|Francci3_0814-Francci3_0815		947672	948344	673			98	100	100	100
Francci3_0815	YP_479928.1	948345	949037	693	3	NUDIX hydrolase	100	100	100	100
IGR|Francci3_0815-Francci3_0816		949038	949318	281			100	100	100	100
Francci3_0816	YP_479929.1	949319	951595	2277	-1	MMPL	100	100	100	100
IGR|Francci3_0816-Francci3_0817		951596	951753	158			100	100	100	100
Francci3_0817	YP_479930.1	951754	952752	999	1	TetR family transcriptional regulator	97	97	98	100
IGR|Francci3_0817-Francci3_0818		952753	953689	937			100	100	100	100
Francci3_0818	YP_479931.1	953690	954526	837	2	short-chain dehydrogenase/reductase SDR	100	100	100	100
IGR|Francci3_0818-Francci3_0819		954527	954965	439			100	100	100	100
Francci3_0819	YP_479932.1	954966	956039	1074	3	squalene/phytoene synthase	100	99	100	100
Francci3_0820	YP_479933.1	956036	956950	915	2	squalene/phytoene synthase	100	99	100	100
Francci3_0821	YP_479934.1	956947	958656	1710	1	amine oxidase	94	94	97	95
Francci3_0822	YP_479935.1	958653	959669	1017	3	polyprenyl synthetase	100	98	100	98
IGR|Francci3_0822-Francci3_0823		959670	959769	100			100	100	100	100
Francci3_0823	YP_479936.1	959770	961995	2226	1	squalene cyclase	98	98	99	100
IGR|Francci3_0823-Francci3_0824		961996	962324	329			74	80	100	92
Francci3_0824	YP_479937.1	962325	963818	1494	3	4-hydroxy-3-methylbut-2-enyl diphosphate reductase	95	96	99	96
IGR|Francci3_0824-Francci3_0825		963819	963904	86			100	100	100	87
Francci3_0825	YP_479938.1	963905	964270	366	-1	putative transcriptional regulator	98	87	100	99
IGR|Francci3_0825-Francci3_0826		964271	964329	59			100	100	100	100
Francci3_0826	YP_479939.1	964330	964905	576	1	phenylacetic acid degradation-related protein	100	100	100	100
IGR|Francci3_0826-Francci3_0827		964906	965218	313			100	100	100	100
Francci3_0827	YP_479940.1	965219	966223	1005	2	radical SAM family protein	100	100	100	100
IGR|Francci3_0827-Francci3_0828		966224	966417	194			76	96	100	92
Francci3_0828	YP_479941.1	966418	967095	678	-2	TetR family transcriptional regulator	98	95	100	98
IGR|Francci3_0828-Francci3_0829		967096	967426	331			100	100	100	100
Francci3_0829	YP_479942.1	967427	969034	1608	2	glycosyl transferase family protein	100	100	100	100
IGR|Francci3_0829-Francci3_0830		969035	969313	279			100	100	100	100
Francci3_0830	YP_479943.1	969314	970273	960	-1	putative urease accessory protein	100	100	100	100
IGR|Francci3_0830-Francci3_0831		970274	970415	142			73	80	100	99
Francci3_0831	YP_479944.1	970416	971213	798	-3	putative urease accessory protein	96	99	100	100
IGR|Francci3_0831-Francci3_0832		971214	971358	145			100	100	100	100
Francci3_0832	YP_479945.1	971359	973086	1728	-2	urease subunit alpha	100	100	100	100
Francci3_0833	YP_479946.1	973083	973463	381	-3	urease subunit beta	100	99	100	100
Francci3_0834	YP_479947.1	973460	973828	369	-1	urease subunit gamma	100	100	100	100
IGR|Francci3_0834-Francci3_0835		973829	974378	550			100	100	100	100
Francci3_0835	YP_479948.1	974379	976265	1887	3	amidohydrolase	98	100	100	100
IGR|Francci3_0835-Francci3_0836		976266	976755	490			100	100	100	100
Francci3_0836	YP_479949.1	976756	977670	915	1	molybdopterin dehydrogenase, FAD-binding	100	99	100	100
Francci3_0837	YP_479950.1	977667	978269	603	3	(2Fe-2S)-binding	100	100	100	100
Francci3_0838	YP_479951.1	978266	980611	2346	2	xanthine dehydrogenase, molybdenum binding subunit apoprotein	99	100	100	100
Francci3_0839	YP_479952.1	980608	981969	1362	1	allantoinase	100	99	100	100
IGR|Francci3_0839-Francci3_0840		981970	982215	246			100	100	100	100
Francci3_0840	YP_479953.1	982216	983766	1551	1	putative bifunctional allantoicase/OHCU decarboxylase	100	100	100	100
IGR|Francci3_0840-Francci3_0841		983767	983806	40			100	100	100	100
Francci3_0841	YP_479954.1	983807	984112	306	-1	hypothetical protein	100	100	100	100
IGR|Francci3_0841-Francci3_0842		984113	984129	17			100	100	100	100
Francci3_0842	YP_479955.1	984130	984540	411	1	transthyretin	100	100	100	100
IGR|Francci3_0842-Francci3_0843		984541	984563	23			100	100	100	100
Francci3_0843	YP_479956.1	984564	985934	1371	-3	hypothetical protein	99	100	100	99
IGR|Francci3_0843-Francci3_0844		985935	986008	74			100	100	100	100
Francci3_0844	YP_479957.1	986009	986272	264	-1	hypothetical protein	93	100	100	100
IGR|Francci3_0844-Francci3_0845		986273	986293	21			100	100	100	100
Francci3_0845	YP_479958.1	986294	987805	1512	-1	amidohydrolase	98	99	100	98
IGR|Francci3_0845-Francci3_0846		987806	987909	104			100	100	100	100
Francci3_0846	YP_479959.1	987910	988860	951	1	tRNA/rRNA methyltransferase	98	92	100	98
IGR|Francci3_0846-Francci3_0847		988861	988870	10			100	100	100	100
Francci3_0847	YP_479960.1	988871	989383	513	-1	hypothetical protein	89	100	96	100
IGR|Francci3_0847-Francci3_0848		989384	989553	170			100	100	100	100
Francci3_0848	YP_479961.1	989554	990576	1023	1	agmatinase	100	100	100	100
IGR|Francci3_0848-Francci3_0849		990577	990693	117			100	100	100	100
Francci3_0849	YP_479962.1	990694	991206	513	-2	hypothetical protein	100	100	100	100
IGR|Francci3_0849-Francci3_0850		991207	991303	97			100	100	100	100
Francci3_0850	YP_479963.1	991304	991468	165	-1	hypothetical protein	100	100	100	100
IGR|Francci3_0850-Francci3_0851		991469	991634	166			100	100	100	100
Francci3_0851	YP_479964.1	991635	992636	1002	-3	hypothetical protein	98	100	100	99
IGR|Francci3_0851-Francci3_0852		992637	992807	171			100	100	100	100
Francci3_0852	YP_479965.1	992808	994163	1356	3	hypothetical protein	100	100	100	100
IGR|Francci3_0852-Francci3_0853		994164	994287	124			100	100	100	100
Francci3_0853	YP_479966.1	994288	994962	675	-2	ABC transporter related	100	100	100	100
Francci3_0854	YP_479967.1	994959	995762	804	-3	ABC transporter related	100	100	100	100
Francci3_0855	YP_479968.1	995759	998077	2319	-1	inner-membrane translocator	98	99	100	99
IGR|Francci3_0855-Francci3_0856		998078	998179	102			100	100	100	100
Francci3_0856	YP_479969.1	998180	998680	501	-1	hypothetical protein	100	100	100	100
IGR|Francci3_0856-Francci3_0857		998681	999119	439			97	100	100	100
Francci3_0857	YP_479970.1	999120	1000124	1005	-3	NAD-dependent epimerase/dehydratase	100	99	100	100
IGR|Francci3_0857-Francci3_0858		1000125	1000132	8			100	100	100	100
Francci3_0858	YP_479971.1	1000133	1001626	1494	-1	XRE family transcriptional regulator	100	100	100	100
IGR|Francci3_0858-Francci3_0859		1001627	1001795	169			100	100	100	100
Francci3_0859	YP_479972.1	1001796	1002182	387	-3	hypothetical protein	100	100	100	100
IGR|Francci3_0859-Francci3_0860		1002183	1002372	190			100	100	100	100
Francci3_0860	YP_479973.1	1002373	1003758	1386	1	nicotinate phosphoribosyltransferase	99	99	100	98
IGR|Francci3_0860-Francci3_0861		1003759	1003961	203			100	100	100	100
Francci3_0861	YP_479974.1	1003962	1004657	696	3	NUDIX hydrolase	97	99	100	100
Francci3_0862	YP_479975.1	1004471	1006141	1671	-1	assimilatory nitrate reductase (NADH) beta subunit	99	99	100	100
IGR|Francci3_0862-Francci3_0863		1006142	1006239	98			100	100	100	100
Francci3_0863	YP_479976.1	1006240	1008525	2286	-2	assimilatory nitrate reductase (NADH) alpha subunit apoprotein	100	100	100	100
IGR|Francci3_0863-Francci3_0864		1008526	1008714	189			100	100	100	100
Francci3_0864	YP_479977.1	1008715	1009074	360	1	ATP-dependent Clp protease adaptor protein ClpS	100	100	100	100
IGR|Francci3_0864-Francci3_0865		1009075	1009253	179			100	100	100	100
Francci3_0865	YP_479978.1	1009254	1009808	555	3	hypothetical protein	100	100	100	100
IGR|Francci3_0865-Francci3_0866		1009809	1009860	52			100	100	100	100
Francci3_0866	YP_479979.1	1009861	1010265	405	1	Mov34/MPN/PAD-1	100	100	100	100
IGR|Francci3_0866-Francci3_0867		1010266	1010505	240			100	100	100	100
Francci3_0867	YP_479980.1	1010506	1010880	375	1	thiamine S	100	100	100	100
IGR|Francci3_0867-Francci3_0868		1010881	1010902	22			100	100	100	100
Francci3_0868	YP_479981.1	1010903	1011850	948	2	cysteine synthase	100	100	100	100
IGR|Francci3_0868-Francci3_0869		1011851	1012116	266			100	100	100	99
Francci3_0869	YP_479982.1	1012117	1012779	663	-2	putative deoxyribonucleotide triphosphate pyrophosphatase	99	99	100	100
Francci3_0870	YP_479983.1	1012776	1013519	744	-3	ribonuclease PH	100	100	100	100
IGR|Francci3_0870-Francci3_0871		1013520	1013598	79			100	100	100	100
Francci3_0871	YP_479984.1	1013599	1014411	813	-2	beta-lactamase-like	100	100	100	100
Francci3_0872	YP_479985.1	1014345	1015247	903	-3	glutamate racemase	100	100	100	100
IGR|Francci3_0872-Francci3_0873		1015248	1016143	896			100	100	100	100
Francci3_0873	YP_479986.1	1016144	1016713	570	2	hypothetical protein	100	100	100	100
IGR|Francci3_0873-Francci3_0874		1016714	1016845	132			99	100	100	100
Francci3_0874	YP_479987.1	1016846	1017718	873	-1	6-phosphogluconate dehydrogenase, NAD-binding	100	100	100	100
IGR|Francci3_0874-Francci3_0875		1017719	1017848	130			100	100	100	100
Francci3_0875	YP_479988.1	1017849	1018169	321	-3	antibiotic biosynthesis monooxygenase	100	100	100	100
IGR|Francci3_0875-Francci3_0876		1018170	1018823	654			100	100	100	100
Francci3_0876	YP_479989.1	1018824	1021628	2805	-3	putative ATP/GTP binding protein	100	100	100	100
IGR|Francci3_0876-Francci3_0877		1021629	1021970	342			68	100	100	100
Francci3_0877	YP_479990.1	1021971	1022333	363	3	DNA integration/recombination/invertion protein	96	100	100	100
IGR|Francci3_0877-Francci3_0878		1022334	1022446	113			100	100	100	100
Francci3_0878	YP_479991.1	1022447	1023736	1290	2	phage integrase	99	100	100	100
IGR|Francci3_0878-Francci3_0879		1023737	1023819	83			98	100	100	100
Francci3_0879	YP_479992.1	1023820	1024800	981	1	hypothetical protein	99	97	100	98
Francci3_0880	YP_479993.1	1024784	1025314	531	2	antirestriction protein	100	95	100	98
IGR|Francci3_0880-Francci3_0881		1025315	1025430	116			100	91	100	98
Francci3_0881	YP_479994.1	1025431	1027164	1734	-2	transposase IS66	54	98	99	97
IGR|Francci3_0881-Francci3_0882		1027165	1027310	146			100	100	100	100
Francci3_0882	YP_479995.1	1027311	1027859	549	-3	hypothetical protein	100	100	100	100
Francci3_0883	YP_479996.1	1027856	1028206	351	-1	XRE family transcriptional regulator	100	100	100	100
IGR|Francci3_0883-Francci3_0884		1028207	1028387	181			100	99	100	92
Francci3_0884	YP_479997.1	1028388	1028663	276	3	hypothetical protein	100	100	100	100
Francci3_0885	YP_479998.1	1028638	1029828	1191	1	hypothetical protein	97	99	100	100
Francci3_0886	YP_479999.1	1029825	1030253	429	3	hypothetical protein	100	100	100	100
IGR|Francci3_0886-Francci3_0887		1030254	1030417	164			100	87	100	100
Francci3_0887	YP_480000.1	1030418	1031215	798	2	hypothetical protein	99	100	100	100
IGR|Francci3_0887-Francci3_0888		1031216	1031358	143			100	100	100	100
Francci3_0888	YP_480001.1	1031359	1032459	1101	-2	hypothetical protein	96	92	99	97
IGR|Francci3_0888-Francci3_0889		1032460	1032805	346			92	71	100	92
Francci3_0889	YP_480002.1	1032806	1033051	246	2	XRE family transcriptional regulator	96	88	100	96
IGR|Francci3_0889-Francci3_0890		1033052	1033070	19			100	100	100	100
Francci3_0890	YP_480003.1	1033071	1033664	594	-3	hypothetical protein	99	100	100	100
IGR|Francci3_0890-Francci3_0891		1033665	1033774	110			100	100	100	100
Francci3_0891	YP_480004.1	1033775	1034599	825	-1	alpha/beta hydrolase fold	94	81	100	96
IGR|Francci3_0891-Francci3_0892		1034600	1034682	83			98	100	100	100
Francci3_0892	YP_480005.1	1034683	1035270	588	-2	hypothetical protein	84	82	100	93
IGR|Francci3_0892-Francci3_0893		1035271	1035278	8			100	0	100	0
Francci3_0893	YP_480006.1	1035279	1035626	348	-3	hypothetical protein	89	64	100	90
IGR|Francci3_0893-Francci3_0894		1035627	1035797	171			99	94	100	100
Francci3_0894	YP_480007.1	1035798	1036508	711	-3	hypothetical protein	99	95	100	100
IGR|Francci3_0894-Francci3_0895		1036509	1036670	162			100	100	100	100
Francci3_0895	YP_480008.1	1036671	1038182	1512	-3	putative DNA-binding protein	87	91	100	98
IGR|Francci3_0895-Francci3_0896		1038183	1038262	80			80	88	100	99
Francci3_0896	YP_480009.1	1038263	1039060	798	2	hypothetical protein	86	76	100	57
Francci3_0897	YP_480010.1	1039057	1040199	1143	1	radical SAM family protein	94	91	100	100
IGR|Francci3_0897-Francci3_0898		1040200	1040212	13			100	100	100	100
Francci3_0898	YP_480011.1	1040213	1040854	642	2	hypothetical protein	95	96	100	100
Francci3_0899	YP_480012.1	1040851	1041783	933	-2	PfkB	77	79	100	76
IGR|Francci3_0899-Francci3_0900		1041784	1041785	2			100	100	100	100
Francci3_0900	YP_480013.1	1041786	1042223	438	-3	NUDIX hydrolase	89	100	100	97
IGR|Francci3_0900-Francci3_0901		1042224	1042362	139			100	100	100	100
Francci3_0901	YP_480014.1	1042363	1045176	2814	-2	hypothetical protein	100	100	100	100
IGR|Francci3_0901-Francci3_0902		1045177	1045948	772			100	100	100	99
Francci3_0902	YP_480015.1	1045949	1046239	291	2	hypothetical protein	95	92	100	94
Francci3_0903	YP_480016.1	1046240	1046476	237	2	hypothetical protein	100	88	100	97
IGR|Francci3_0903-Francci3_0904		1046477	1046790	314			96	100	100	99
Francci3_0904	YP_480017.1	1046791	1047021	231	1	hypothetical protein	68	87	100	97
IGR|Francci3_0904-Francci3_0905		1047022	1047846	825			97	95	100	98
Francci3_0905	YP_480018.1	1047847	1048530	684	1	SpdA protein	71	94	100	80
IGR|Francci3_0905-Francci3_0906		1048531	1048869	339			99	93	100	99
Francci3_0906	YP_480019.1	1048870	1051167	2298	1	Type IV secretory pathway VirD4 components-like	73	79	100	86
IGR|Francci3_0906-Francci3_0907		1051168	1051297	130			100	100	100	100
Francci3_0907	YP_480020.1	1051298	1052107	810	2	hypothetical protein	78	80	100	87
IGR|Francci3_0907-Francci3_0908		1052108	1052196	89			92	98	100	100
Francci3_0908	YP_480021.1	1052197	1052562	366	1	XRE family transcriptional regulator	100	100	100	100
IGR|Francci3_0908-Francci3_0909		1052563	1052612	50			100	100	100	100
Francci3_0909	YP_480022.1	1052613	1053278	666	3	hypothetical protein	100	100	100	100
IGR|Francci3_0909-Francci3_0910		1053279	1053296	18			100	100	100	100
Francci3_0910	YP_480023.1	1053297	1055528	2232	3	recombinase	100	94	100	99
Francci3_R0018		1055014	1055097	84	-1	Leu tRNA	100	100	100	100
IGR|Francci3_R0018-Francci3_0911		1055098	1055524	427			98	100	100	100
Francci3_0911	YP_480024.1	1055525	1056037	513	2	hypothetical protein	100	100	100	100
IGR|Francci3_0911-Francci3_0912		1056038	1056108	71			100	100	100	100
Francci3_0912	YP_480025.1	1056109	1056600	492	-2	alkyl hydroperoxide reductase/ Thiol specific antioxidant/ Mal allergen	100	100	100	100
IGR|Francci3_0912-Francci3_0913		1056601	1056754	154			100	100	100	100
Francci3_0913	YP_480026.1	1056755	1057567	813	-1	DSBA oxidoreductase	100	100	100	100
Francci3_0914	YP_480027.1	1057524	1058090	567	-3	DoxX	100	100	100	100
Francci3_0915	YP_480028.1	1058087	1058857	771	-1	electron transport protein SCO1/SenC	100	100	100	100
IGR|Francci3_0915-Francci3_0916		1058858	1059310	453			100	100	100	100
Francci3_0916	YP_480029.1	1059311	1059736	426	2	hypothetical protein	100	100	100	100
IGR|Francci3_0916-Francci3_0917		1059737	1059796	60			88	100	100	100
Francci3_0917	YP_480030.1	1059797	1061140	1344	-1	hypothetical protein	100	100	100	100
IGR|Francci3_0917-Francci3_0918		1061141	1061203	63			100	100	100	100
Francci3_0918	YP_480031.1	1061204	1061632	429	-1	putative serine/threonine kinase anti-sigma factor	100	100	100	100
IGR|Francci3_0918-Francci3_0919		1061633	1061932	300			90	98	98	99
Francci3_0919	YP_480032.1	1061933	1063417	1485	-1	hypothetical protein	91	95	99	97
IGR|Francci3_0919-Francci3_0920		1063418	1063637	220			100	100	100	100
Francci3_0920	YP_480033.1	1063638	1064303	666	-3	hypothetical protein	100	100	100	100
IGR|Francci3_0920-Francci3_0921		1064304	1064674	371			100	100	100	100
Francci3_0921	YP_480034.1	1064675	1065115	441	2	chaperonin Cpn10	100	100	100	100
IGR|Francci3_0921-Francci3_0922		1065116	1065547	432			100	100	100	100
Francci3_0922	YP_480035.1	1065548	1065847	300	2	hypothetical protein	100	100	100	100
IGR|Francci3_0922-Francci3_0923		1065848	1065970	123			100	100	100	100
Francci3_0923	YP_480036.1	1065971	1069678	3708	2	ATP-dependent transcription regulator LuxR	95	96	100	100
IGR|Francci3_0923-Francci3_0924		1069679	1069750	72			100	100	100	100
Francci3_0924	YP_480037.1	1069751	1070224	474	-1	hypothetical protein	100	100	100	100
IGR|Francci3_0924-Francci3_0925		1070225	1071160	936			97	97	100	93
Francci3_0925	YP_480038.1	1071161	1072054	894	2	LuxR family transcriptional regulator	92	94	98	98
IGR|Francci3_0925-Francci3_0926		1072055	1073530	1476			99	100	100	100
Francci3_0926	YP_480039.1	1073531	1081417	7887	2	beta-ketoacyl synthase	97	98	100	98
Francci3_0927	YP_480040.1	1081410	1086632	5223	3	beta-ketoacyl synthase	98	96	99	98
Francci3_0928	YP_480041.1	1086632	1087012	381	2	hypothetical protein	100	100	100	100
IGR|Francci3_0928-Francci3_0929		1087013	1087018	6			100	100	100	100
Francci3_0929	YP_480042.1	1087019	1087972	954	2	alpha/beta hydrolase fold	99	100	100	100
IGR|Francci3_0929-Francci3_0930		1087973	1087982	10			100	100	100	100
Francci3_0930	YP_480043.1	1087983	1089173	1191	3	glycosyl transferase family protein	99	100	100	100
IGR|Francci3_0930-Francci3_0931		1089174	1089234	61			100	100	100	100
Francci3_0931	YP_480044.1	1089235	1091097	1863	1	hypothetical protein	98	97	100	100
IGR|Francci3_0931-Francci3_0932		1091098	1091174	77			100	100	100	100
Francci3_0932	YP_480045.1	1091175	1092242	1068	-3	hypothetical protein	100	100	100	100
Francci3_0933	YP_480046.1	1092200	1094533	2334	-1	hypothetical protein	99	99	100	99
IGR|Francci3_0933-Francci3_0934		1094534	1094787	254			100	100	100	100
Francci3_0934	YP_480047.1	1094788	1098081	3294	-2	ATPase-like	97	97	100	98
IGR|Francci3_0934-Francci3_0935		1098082	1098768	687			100	100	100	100
Francci3_0935	YP_480048.1	1098769	1099605	837	1	hypothetical protein	100	100	100	100
IGR|Francci3_0935-Francci3_0936		1099606	1099679	74			100	100	100	100
Francci3_0936	YP_480049.1	1099680	1100702	1023	-3	6-phosphogluconate dehydrogenase-like protein	100	100	100	100
IGR|Francci3_0936-Francci3_0937		1100703	1100990	288			100	100	100	100
Francci3_0937	YP_480050.1	1100991	1102472	1482	3	pyridine nucleotide-disulphide oxidoreductase dimerisation region	97	97	100	100
IGR|Francci3_0937-Francci3_0938		1102473	1102551	79			100	100	100	100
Francci3_0938	YP_480051.1	1102552	1104339	1788	-2	FAD dependent oxidoreductase	99	99	99	98
IGR|Francci3_0938-Francci3_0939		1104340	1104600	261			100	100	100	100
Francci3_0939	YP_480052.1	1104601	1105779	1179	1	acyl-CoA dehydrogenase-like	100	100	100	100
IGR|Francci3_0939-Francci3_0940		1105780	1105866	87			100	100	100	100
Francci3_0940	YP_480053.1	1105867	1106976	1110	1	acyl-CoA dehydrogenase-like	96	98	100	93
IGR|Francci3_0940-Francci3_0941		1106977	1107015	39			100	100	100	100
Francci3_0941	YP_480054.1	1107016	1108683	1668	-2	FAD dependent oxidoreductase	98	98	100	100
Francci3_0942	YP_480055.1	1108680	1109306	627	-3	TetR family transcriptional regulator	100	100	100	100
IGR|Francci3_0942-Francci3_0943		1109307	1109475	169			100	100	100	100
Francci3_0943	YP_480056.1	1109476	1111113	1638	1	FAD linked oxidase-like	97	97	100	98
IGR|Francci3_0943-Francci3_0944		1111114	1111447	334			100	98	100	98
Francci3_0944	YP_480057.1	1111448	1112254	807	2	short-chain dehydrogenase/reductase SDR	97	100	100	100
IGR|Francci3_0944-Francci3_0945		1112255	1112521	267			93	100	100	100
Francci3_0945	YP_480058.1	1112522	1113691	1170	2	hypothetical protein	95	98	99	96
IGR|Francci3_0945-Francci3_0946		1113692	1113735	44			100	100	100	100
Francci3_0946	YP_480059.1	1113736	1114059	324	1	hypothetical protein	100	100	100	100
IGR|Francci3_0946-Francci3_0947		1114060	1114501	442			100	100	100	100
Francci3_0947	YP_480060.1	1114502	1117057	2556	2	FHA domain-containing protein	100	100	100	100
IGR|Francci3_0947-Francci3_0948		1117058	1117768	711			97	100	100	100
Francci3_0948	YP_480061.1	1117769	1119973	2205	-1	serine/threonine protein kinase	99	100	100	100
IGR|Francci3_0948-Francci3_0949		1119974	1120615	642			96	100	100	100
Francci3_0949	YP_480062.1	1120616	1121656	1041	-1	hypothetical protein	100	100	100	100
IGR|Francci3_0949-Francci3_0950		1121657	1121898	242			100	100	100	100
Francci3_0950	YP_480063.1	1121899	1122558	660	1	hypothetical protein	97	99	100	100
IGR|Francci3_0950-Francci3_0951		1122559	1122646	88			100	100	100	100
Francci3_0951	YP_480064.1	1122647	1123216	570	2	peptidase C56, PfpI	100	100	100	100
IGR|Francci3_0951-Francci3_0952		1123217	1123646	430			100	100	100	100
Francci3_0952	YP_480065.1	1123647	1126136	2490	3	putative helicase	100	99	100	99
IGR|Francci3_0952-Francci3_0953		1126137	1126209	73			100	100	100	100
Francci3_0953	YP_480066.1	1126210	1126644	435	-2	ISRSO5-transposase protein	100	100	100	100
IGR|Francci3_0953-Francci3_0954		1126645	1127398	754			100	100	100	100
Francci3_0954	YP_480067.1	1127399	1128526	1128	2	signal transduction histidine kinase regulating citrate/malate metabolism	99	99	100	100
IGR|Francci3_0954-Francci3_0955		1128527	1128629	103			100	100	100	100
Francci3_0955	YP_480068.1	1128630	1129349	720	-3	hypothetical protein	100	100	100	100
IGR|Francci3_0955-Francci3_0956		1129350	1130486	1137			100	100	100	100
Francci3_0956	YP_480069.1	1130487	1130864	378	-3	hypothetical protein	65	68	100	70
IGR|Francci3_0956-Francci3_0957		1130865	1131095	231			99	100	100	100
Francci3_0957	YP_480070.1	1131096	1131368	273	-3	group II intron-encoding maturase, putative	100	100	100	100
IGR|Francci3_0957-Francci3_0958		1131369	1131989	621			100	100	100	100
Francci3_0958	YP_480071.1	1131990	1132445	456	-3	hypothetical protein	90	100	100	100
IGR|Francci3_0958-Francci3_0959		1132446	1132522	77			100	100	100	100
Francci3_0959	YP_480072.1	1132523	1133056	534	2	hypothetical protein	100	100	100	100
Francci3_0960	YP_480073.1	1132888	1133736	849	-2	hypothetical protein	100	100	100	100
IGR|Francci3_0960-Francci3_0961		1133737	1133944	208			100	100	100	100
Francci3_0961	YP_480074.1	1133945	1134694	750	2	transposase, IS4	100	100	100	100
IGR|Francci3_0961-Francci3_0962		1134695	1134956	262			100	100	100	100
Francci3_0962	YP_480075.1	1134957	1137977	3021	3	D-lactate dehydrogenase (cytochrome)	98	98	100	97
IGR|Francci3_0962-Francci3_0963		1137978	1137991	14			100	100	100	100
Francci3_0963	YP_480076.1	1137992	1138681	690	-1	hypothetical protein	100	99	100	100
IGR|Francci3_0963-Francci3_0964		1138682	1139232	551			100	100	100	100
Francci3_0964	YP_480077.1	1139233	1140699	1467	1	glycosyl transferase family protein	100	100	100	100
IGR|Francci3_0964-Francci3_0965		1140700	1141009	310			100	100	100	100
Francci3_0965	YP_480078.1	1141010	1142944	1935	2	cell wall biosynthesis glycosyltransferase-like protein	100	98	100	100
Francci3_0966	YP_480079.1	1142941	1144623	1683	1	hypothetical protein	100	100	100	100
IGR|Francci3_0966-Francci3_0967		1144624	1144676	53			100	100	100	100
Francci3_0967	YP_480080.1	1144677	1145021	345	3	hypothetical protein	91	96	100	95
IGR|Francci3_0967-Francci3_0968		1145022	1145166	145			100	100	100	100
Francci3_0968	YP_480081.1	1145167	1147803	2637	1	aminopeptidase N	96	99	100	99
IGR|Francci3_0968-Francci3_0969		1147804	1147974	171			100	100	100	100
Francci3_0969	YP_480082.1	1147975	1148547	573	1	hypothetical protein	100	100	100	100
IGR|Francci3_0969-Francci3_0970		1148548	1148569	22			100	100	100	100
Francci3_0970	YP_480083.1	1148570	1149052	483	2	twin-arginine translocation pathway signal	97	100	100	97
IGR|Francci3_0970-Francci3_0971		1149053	1149112	60			100	100	100	100
Francci3_0971	YP_480084.1	1149113	1149664	552	2	FHA domain-containing protein	93	98	100	97
IGR|Francci3_0971-Francci3_0972		1149665	1149716	52			62	100	100	100
Francci3_0972	YP_480085.1	1149717	1150100	384	-3	hypothetical protein	93	100	100	100
IGR|Francci3_0972-Francci3_0973		1150101	1150113	13			100	100	100	100
Francci3_0973	YP_480086.1	1150114	1150914	801	-2	methyltransferase type 11	100	100	100	100
IGR|Francci3_0973-Francci3_0974		1150915	1151738	824			100	100	100	100
Francci3_0974	YP_480087.1	1151739	1152257	519	-3	hypothetical protein	100	100	100	100
IGR|Francci3_0974-Francci3_0975		1152258	1152440	183			100	100	100	100
Francci3_0975	YP_480088.1	1152441	1153943	1503	-3	NADH dehydrogenase	99	100	100	100
IGR|Francci3_0975-Francci3_0976		1153944	1154593	650			100	100	100	100
Francci3_0976	YP_480089.1	1154594	1155637	1044	-1	NAD-dependent epimerase/dehydratase	99	100	100	100
IGR|Francci3_0976-Francci3_0977		1155638	1155742	105			100	100	100	100
Francci3_0977	YP_480090.1	1155743	1156882	1140	-1	periplasmic sensor signal transduction histidine kinase	100	99	100	100
IGR|Francci3_0977-Francci3_0978		1156883	1156946	64			100	100	100	100
Francci3_0978	YP_480091.1	1156947	1157912	966	-3	two component transcriptional regulator	100	100	100	100
IGR|Francci3_0978-Francci3_0979		1157913	1157938	26			100	100	100	100
Francci3_0979	YP_480092.1	1157939	1158619	681	2	glycosyl transferase family protein	95	100	100	100
IGR|Francci3_0979-Francci3_0980		1158620	1158630	11			100	100	100	100
Francci3_0980	YP_480093.1	1158631	1159353	723	1	hypothetical protein	99	100	98	100
Francci3_0981	YP_480094.1	1159347	1160072	726	3	hypothetical protein	95	93	98	98
Francci3_0982	YP_480095.1	1160005	1160514	510	-2	hypothetical protein	100	100	100	100
Francci3_0983	YP_480096.1	1160487	1161740	1254	-3	oxidoreductase, molybdopterin binding	98	99	100	100
IGR|Francci3_0983-Francci3_0984		1161741	1161852	112			100	100	100	100
Francci3_0984	YP_480097.1	1161853	1163328	1476	1	hypothetical protein	100	100	100	100
IGR|Francci3_0984-Francci3_0985		1163329	1163650	322			100	100	100	100
Francci3_0985	YP_480098.1	1163651	1164454	804	-1	ArsR family transcriptional regulator	100	100	100	100
IGR|Francci3_0985-Francci3_0987		1164455	1167234	2780			82	100	100	100
Francci3_0987	YP_480099.1	1167235	1167672	438	-2	ArsR family transcriptional regulator	100	100	100	100
IGR|Francci3_0987-Francci3_0988		1167673	1168099	427			88	100	100	100
Francci3_0988	YP_480100.1	1168100	1170409	2310	-1	carboxyl transferase	99	100	100	100
Francci3_0989	YP_480101.1	1170406	1173576	3171	-2	carbamoyl-phosphate synthase L chain, ATP-binding	99	100	100	100
IGR|Francci3_0989-Francci3_0990		1173577	1173721	145			100	100	100	100
Francci3_0990	YP_480102.1	1173722	1174642	921	-1	3-oxoacyl-[acyl-carrier-protein] synthase III	100	100	100	100
IGR|Francci3_0990-Francci3_0991		1174643	1174729	87			100	100	100	100
Francci3_0991	YP_480103.1	1174730	1177960	3231	-1	acyl transferase region	100	100	100	100
IGR|Francci3_0991-Francci3_0992		1177961	1178210	250			100	100	100	100
Francci3_0992	YP_480104.1	1178211	1180655	2445	-3	LuxR family transcriptional regulator	100	100	100	100
IGR|Francci3_0992-Francci3_0993		1180656	1181032	377			100	100	100	100
Francci3_0993	YP_480105.1	1181033	1183123	2091	2	FAD dependent oxidoreductase	100	100	100	100
Francci3_0994	YP_480106.1	1183120	1184094	975	1	hypothetical protein	100	100	100	100
IGR|Francci3_0994-Francci3_0995		1184095	1184252	158			100	100	100	100
Francci3_0995	YP_480107.1	1184253	1185611	1359	3	sodium/hydrogen exchanger	100	100	100	100
IGR|Francci3_0995-Francci3_0996		1185612	1186536	925			100	100	100	100
Francci3_0996	YP_480108.1	1186537	1186848	312	-2	hypothetical protein	93	98	100	99
IGR|Francci3_0996-Francci3_0997		1186849	1186906	58			100	100	100	100
Francci3_0997	YP_480109.1	1186907	1187563	657	-1	alpha/beta hydrolase fold	100	100	100	100
IGR|Francci3_0997-Francci3_0998		1187564	1187789	226			100	100	100	100
Francci3_0998	YP_480110.1	1187790	1188395	606	-3	hypothetical protein	100	100	100	100
IGR|Francci3_0998-Francci3_0999		1188396	1188602	207			100	100	100	100
Francci3_0999	YP_480111.1	1188603	1189940	1338	-3	crotonyl-CoA reductase	100	100	100	100
IGR|Francci3_0999-Francci3_1000		1189941	1189980	40			100	100	100	100
Francci3_1000	YP_480112.1	1189981	1191759	1779	-2	3-hydroxyacyl-CoA dehydrogenase	100	100	100	100
IGR|Francci3_1000-Francci3_1001		1191760	1193069	1310			100	100	100	100
Francci3_1001	YP_480113.1	1193070	1193825	756	3	reverse transcriptase	99	100	100	100
IGR|Francci3_1001-Francci3_R0019		1193826	1193832	7			100	100	100	100
Francci3_R0019		1193833	1193908	76	1	-	100	100	100	100
IGR|Francci3_R0019-Francci3_1002		1193909	1193909	1			100	100	100	100
Francci3_1002	YP_480114.1	1193910	1194464	555	-3	hypothetical protein	100	100	100	100
IGR|Francci3_1002-Francci3_1003		1194465	1194958	494			100	100	100	100
Francci3_1003	YP_480115.1	1194959	1195783	825	2	hypothetical protein	100	100	100	100
IGR|Francci3_1003-Francci3_1004		1195784	1195982	199			100	100	100	100
Francci3_1004	YP_480116.1	1195983	1198160	2178	3	diguanylate cyclase/phosphodiesterase with PAS/PAC sensor(s)	100	100	100	100
IGR|Francci3_1004-Francci3_1005		1198161	1198730	570			100	100	100	100
Francci3_1005	YP_480117.1	1198731	1199582	852	3	hypothetical protein	99	100	100	100
IGR|Francci3_1005-Francci3_1006		1199583	1199757	175			57	100	100	100
Francci3_1006	YP_480118.1	1199758	1200189	432	1	gas vesicle synthesis-like protein	85	100	100	100
IGR|Francci3_1006-Francci3_1007		1200190	1200194	5			100	100	100	100
Francci3_1007	YP_480119.1	1200195	1201013	819	3	gas vesicle synthesis GvpLGvpF	79	100	100	99
IGR|Francci3_1007-Francci3_1008		1201014	1201115	102			100	100	100	100
Francci3_1008	YP_480120.1	1201116	1201661	546	3	MOSC	99	100	100	100
Francci3_1009	YP_480121.1	1201616	1202140	525	-1	protein tyrosine phosphatase	100	100	100	100
IGR|Francci3_1009-Francci3_1010		1202141	1202781	641			97	100	100	100
Francci3_1010	YP_480122.1	1202782	1203999	1218	-2	Acyl-CoA dehydrogenase	97	100	100	100
IGR|Francci3_1010-Francci3_1011		1204000	1204483	484			95	98	96	97
Francci3_1011	YP_480123.1	1204484	1205935	1452	2	alkaline phosphatase	100	99	100	100
IGR|Francci3_1011-Francci3_1012		1205936	1206128	193			100	100	100	100
Francci3_1012	YP_480124.1	1206129	1207571	1443	3	hypothetical protein	100	100	100	100
IGR|Francci3_1012-Francci3_1013		1207572	1207573	2			100	100	100	100
Francci3_1013	YP_480125.1	1207574	1207846	273	2	hypothetical protein	100	100	100	100
IGR|Francci3_1013-Francci3_1014		1207847	1207869	23			100	100	100	100
Francci3_1014	YP_480126.1	1207870	1209063	1194	1	hypothetical protein	100	100	100	100
IGR|Francci3_1014-Francci3_1015		1209064	1209336	273			100	100	100	100
Francci3_1015	YP_480127.1	1209337	1210392	1056	1	putative DNA-binding protein	81	100	100	100
IGR|Francci3_1015-Francci3_1016		1210393	1210972	580			99	100	100	100
Francci3_1016	YP_480128.1	1210973	1212196	1224	-1	transposase IS116/IS110/IS902	100	65	100	97
IGR|Francci3_1016-Francci3_1017		1212197	1212256	60			100	100	100	100
Francci3_1017	YP_480129.1	1212257	1212676	420	2	hypothetical protein	100	100	100	100
IGR|Francci3_1017-Francci3_1018		1212677	1212861	185			92	100	90	100
Francci3_1018	YP_480130.1	1212862	1214025	1164	-2	ISRSO5-transposase protein	81	99	2	79
IGR|Francci3_1018-Francci3_1019		1214026	1214056	31			100	100	0	100
Francci3_1019	YP_480131.1	1214057	1214407	351	2	hypothetical protein	98	100	1	66
IGR|Francci3_1019-Francci3_1020		1214408	1214470	63			79	100	100	100
Francci3_1020	YP_480132.1	1214471	1215064	594	-1	phosphoribosylglycinamide formyltransferase	100	100	100	100
IGR|Francci3_1020-Francci3_1021		1215065	1215553	489			93	96	100	100
Francci3_1021	YP_480133.1	1215554	1216228	675	-1	hypothetical protein	92	100	100	100
IGR|Francci3_1021-Francci3_1022		1216229	1216284	56			100	100	100	100
Francci3_1022	YP_480134.1	1216285	1217610	1326	-2	XRE family transcriptional regulator	85	100	100	100
IGR|Francci3_1022-Francci3_1023		1217611	1217782	172			100	100	100	100
Francci3_1023	YP_480135.1	1217783	1218097	315	2	hypothetical protein	95	100	100	100
IGR|Francci3_1023-Francci3_1024		1218098	1218150	53			81	100	100	100
Francci3_1024	YP_480136.1	1218151	1218540	390	1	hypothetical protein	65	100	100	100
IGR|Francci3_1024-Francci3_1025		1218541	1218617	77			57	100	100	100
Francci3_1025	YP_480137.1	1218618	1218998	381	-3	XRE family transcriptional regulator	92	100	100	100
IGR|Francci3_1025-Francci3_1026		1218999	1219221	223			100	100	100	100
Francci3_1026	YP_480138.1	1219222	1219626	405	1	hypothetical protein	91	100	100	100
Francci3_1027	YP_480139.1	1219623	1219910	288	3	hypothetical protein	95	100	100	100
IGR|Francci3_1027-Francci3_1028		1219911	1219995	85			100	100	100	100
Francci3_1028	YP_480140.1	1219996	1221555	1560	1	cell divisionFtsK/SpoIIIE	82	100	100	100
Francci3_1029	YP_480141.1	1221552	1221776	225	3	hypothetical protein	47	100	100	100
Francci3_1030	YP_480142.1	1221773	1223491	1719	2	hypothetical protein	80	100	100	100
IGR|Francci3_1030-Francci3_1031		1223492	1223520	29			100	100	100	100
Francci3_1031	YP_480143.1	1223521	1223715	195	1	excisionase/Xis, DNA-binding	93	100	100	100
IGR|Francci3_1031-Francci3_1032		1223716	1223845	130			85	100	100	100
Francci3_1032	YP_480144.1	1223846	1224145	300	2	hypothetical protein	87	100	100	100
IGR|Francci3_1032-Francci3_R0020		1224146	1225980	1835			66	100	100	100
Francci3_R0020		1225981	1226056	76	-1	Lys tRNA	100	100	100	100
IGR|Francci3_R0020-Francci3_1034		1226057	1226617	561			100	100	100	100
Francci3_1034	YP_480145.1	1226618	1230583	3966	2	ABC transporter related	98	100	100	99
IGR|Francci3_1034-Francci3_1035		1230584	1230727	144			100	100	100	100
Francci3_1035	YP_480146.1	1230728	1231042	315	2	hypothetical protein	100	100	100	100
IGR|Francci3_1035-Francci3_1036		1231043	1231148	106			100	100	100	100
Francci3_1036	YP_480147.1	1231149	1231886	738	-3	hypothetical protein	100	100	100	100
IGR|Francci3_1036-Francci3_1037		1231887	1232201	315			100	100	100	100
Francci3_1037	YP_480148.1	1232202	1233011	810	3	polysaccharide deacetylase	99	100	100	100
Francci3_1038	YP_480149.1	1232996	1234588	1593	-1	aldehyde dehydrogenase	100	100	100	100
IGR|Francci3_1038-Francci3_1039		1234589	1235123	535			100	100	100	100
Francci3_1039	YP_480150.1	1235124	1235840	717	3	two component LuxR family transcriptional regulator	100	100	100	100
IGR|Francci3_1039-Francci3_R0021		1235841	1235917	77			100	100	100	100
Francci3_R0021		1235918	1235993	76	-1	His tRNA	100	100	100	100
IGR|Francci3_R0021-Francci3_1040		1235994	1236184	191			100	100	100	100
Francci3_1040	YP_480151.1	1236185	1236937	753	-1	oligoribonuclease	100	100	100	100
IGR|Francci3_1040-Francci3_1041		1236938	1236986	49			100	100	100	100
Francci3_1041	YP_480152.1	1236987	1237481	495	-3	hypothetical protein	100	100	100	100
IGR|Francci3_1041-Francci3_1042		1237482	1238125	644			95	100	100	100
Francci3_1042	YP_480153.1	1238126	1238926	801	-1	endopeptidase La	63	95	100	98
IGR|Francci3_1042-Francci3_1043		1238927	1239055	129			100	100	100	100
Francci3_1043	YP_480154.1	1239056	1239352	297	-1	hypothetical protein	100	100	100	100
IGR|Francci3_1043-Francci3_1044		1239353	1239355	3			100	100	100	100
Francci3_1044	YP_480155.1	1239356	1239907	552	-1	hypothetical protein	100	100	100	100
IGR|Francci3_1044-Francci3_1045		1239908	1239923	16			100	100	100	100
Francci3_1045	YP_480156.1	1239924	1240403	480	-3	hypothetical protein	100	100	100	100
IGR|Francci3_1045-Francci3_1046		1240404	1240411	8			100	100	100	100
Francci3_1046	YP_480157.1	1240412	1240675	264	2	putative DNA-binding protein	100	100	100	100
IGR|Francci3_1046-Francci3_1047		1240676	1241013	338			100	100	100	100
Francci3_1047	YP_480158.1	1241014	1241403	390	-2	endopeptidase La	82	100	100	100
IGR|Francci3_1047-Francci3_1048		1241404	1241734	331			100	100	100	100
Francci3_1048	YP_480159.1	1241735	1242703	969	2	Pirin-like	100	100	100	100
IGR|Francci3_1048-Francci3_1049		1242704	1242779	76			100	100	100	100
Francci3_1049	YP_480160.1	1242780	1243904	1125	-3	high-affinity nickel-transporter	100	100	100	100
IGR|Francci3_1049-Francci3_1050		1243905	1244127	223			100	100	100	100
Francci3_1050	YP_480161.1	1244128	1248954	4827	-2	hypothetical protein	100	100	100	100
IGR|Francci3_1050-Francci3_1051		1248955	1248967	13			100	100	100	100
Francci3_1051	YP_480162.1	1248968	1250305	1338	-1	glycosyl transferase, group 1	98	92	99	95
Francci3_1052	YP_480163.1	1250302	1251654	1353	-2	hypothetical protein	100	97	100	99
IGR|Francci3_1052-Francci3_1053		1251655	1251775	121			100	100	100	100
Francci3_1053	YP_480164.1	1251776	1252777	1002	-1	GDP-mannose 4,6-dehydratase	100	100	100	100
IGR|Francci3_1053-Francci3_1054		1252778	1252841	64			100	100	100	100
Francci3_1054	YP_480165.1	1252842	1254857	2016	-3	acyltransferase 3	100	100	100	100
IGR|Francci3_1054-Francci3_1055		1254858	1255340	483			92	81	100	97
Francci3_1055	YP_480166.1	1255341	1256699	1359	3	glycosyl transferase family protein	99	100	100	99
IGR|Francci3_1055-Francci3_1056		1256700	1256892	193			95	90	100	98
Francci3_1056	YP_480167.1	1256893	1258578	1686	1	acyltransferase 3	97	97	99	99
IGR|Francci3_1056-Francci3_1057		1258579	1259061	483			100	100	100	100
Francci3_1057	YP_480168.1	1259062	1260540	1479	1	30S ribosomal protein S1	100	100	100	100
IGR|Francci3_1057-Francci3_1058		1260541	1260689	149			100	100	100	100
Francci3_1058	YP_480169.1	1260690	1260872	183	-3	hypothetical protein	100	100	100	100
IGR|Francci3_1058-Francci3_1059		1260873	1261159	287			100	100	100	100
Francci3_1059	YP_480170.1	1261160	1261696	537	2	glutathione peroxidase	100	100	100	100
IGR|Francci3_1059-Francci3_1060		1261697	1261790	94			90	98	100	100
Francci3_1060	YP_480171.1	1261791	1262846	1056	-3	hypothetical protein	100	100	100	100
Francci3_1061	YP_480172.1	1262843	1263847	1005	-1	hypothetical protein	100	100	100	100
IGR|Francci3_1061-Francci3_1062		1263848	1263974	127			100	100	100	100
Francci3_1062	YP_480173.1	1263975	1265822	1848	-3	membrane protein	100	100	100	100
IGR|Francci3_1062-Francci3_1063		1265823	1266361	539			98	100	100	100
Francci3_1063	YP_480174.1	1266362	1268236	1875	-1	carnitine O-acetyltransferase	100	100	100	100
IGR|Francci3_1063-Francci3_1064		1268237	1268447	211			96	100	100	100
Francci3_1064	YP_480175.1	1268448	1269419	972	-3	hypothetical protein	100	100	100	100
IGR|Francci3_1064-Francci3_1065		1269420	1269499	80			100	100	100	100
Francci3_1065	YP_480176.1	1269500	1270369	870	-1	hypothetical protein	100	100	100	100
IGR|Francci3_1065-Francci3_1066		1270370	1270988	619			100	100	100	100
Francci3_1066	YP_480177.1	1270989	1271453	465	-3	hemerythrin HHE cation binding region	100	100	100	100
IGR|Francci3_1066-Francci3_1067		1271454	1271802	349			100	100	100	100
Francci3_1067	YP_480178.1	1271803	1272426	624	-2	hypothetical protein	99	100	100	100
IGR|Francci3_1067-Francci3_1068		1272427	1272428	2			100	100	100	100
Francci3_1068	YP_480179.1	1272429	1273040	612	-3	hypothetical protein	100	100	100	100
IGR|Francci3_1068-Francci3_1069		1273041	1273234	194			100	100	100	100
Francci3_1069	YP_480180.1	1273235	1274296	1062	-1	hydrogenase expression/formation protein HypE	96	95	100	100
Francci3_1070	YP_480181.1	1274289	1275395	1107	-3	hydrogenase expression/formation protein HypD	99	100	100	99
Francci3_1071	YP_480182.1	1275392	1275673	282	-1	hydrogenase assembly chaperone hypC/hupF	100	100	100	100
IGR|Francci3_1071-Francci3_1072		1275674	1275676	3			100	100	100	100
Francci3_1072	YP_480183.1	1275677	1278223	2547	-1	(NiFe) hydrogenase maturation protein HypF	98	98	100	100
Francci3_1073	YP_480184.1	1278220	1279308	1089	-2	NHL repeat-containing protein	96	96	100	98
IGR|Francci3_1073-Francci3_1074		1279309	1279454	146			75	100	100	100
Francci3_1074	YP_480185.1	1279455	1280705	1251	-3	hypothetical protein	95	99	100	99
IGR|Francci3_1074-Francci3_1075		1280706	1280767	62			100	100	100	100
Francci3_1075	YP_480186.1	1280768	1281334	567	-1	peptidase M52, hydrogen uptake protein	98	96	100	100
IGR|Francci3_1075-Francci3_1076		1281335	1281347	13			100	100	100	100
Francci3_1076	YP_480187.1	1281348	1282955	1608	-3	hydrogen:quinone oxidoreductase	100	99	100	100
IGR|Francci3_1076-Francci3_1077		1282956	1283030	75			100	100	100	100
Francci3_1077	YP_480188.1	1283031	1284002	972	-3	hydrogenase (NiFe) small subunit (hydA)	100	100	100	100
IGR|Francci3_1077-Francci3_1078		1284003	1284408	406			100	100	100	100
Francci3_1078	YP_480189.1	1284409	1284924	516	1	putative hydrogenase nickel incorporation protein	97	100	100	100
IGR|Francci3_1078-Francci3_1079		1284925	1284930	6			100	100	100	100
Francci3_1079	YP_480190.1	1284931	1285824	894	1	hydrogenase accessory protein HypB	99	100	100	100
IGR|Francci3_1079-Francci3_1080		1285825	1286101	277			100	100	100	100
Francci3_1080	YP_480191.1	1286102	1286401	300	-1	hypothetical protein	100	100	100	100
IGR|Francci3_1080-Francci3_1081		1286402	1286516	115			100	100	100	100
Francci3_1081	YP_480192.1	1286517	1287821	1305	-3	hypothetical protein	94	85	100	95
Francci3_1082	YP_480193.1	1287818	1292149	4332	-1	hypothetical protein	94	89	96	95
Francci3_1083	YP_480194.1	1292146	1293414	1269	-2	hypothetical protein	99	98	97	98
Francci3_1084	YP_480195.1	1293411	1295426	2016	-3	hypothetical protein	100	99	100	99
IGR|Francci3_1084-Francci3_1085		1295427	1296261	835			100	100	100	100
Francci3_1085	YP_480196.1	1296262	1297698	1437	-2	FAD linked oxidase-like	100	100	100	100
IGR|Francci3_1085-Francci3_1086		1297699	1298074	376			100	100	100	100
Francci3_1086	YP_480197.1	1298075	1300564	2490	2	helicase-like	100	100	100	100
Francci3_1087	YP_480198.1	1300561	1301055	495	1	hypothetical protein	100	100	100	100
IGR|Francci3_1087-Francci3_1089		1301056	1301635	580			100	100	100	100
[truncated: 6,280 more rows]

## Sheet: Elaeagnus
ID	Protein ID	Begin	End	Length	Frame	Annotation	Coverage rate (%)
							EP01	EUr01	EU05	Ema2
Franean1_0001	YP_001504376.1	71	1654	1584	2	chromosomal replication initiator protein DnaA	95	94	100	100
IGR|Franean1_0001-Franean1_0002		1655	2936	1282			10	10	96	94
Franean1_0002	YP_001504377.1	2937	3959	1023	3	hypothetical protein	42	43	99	99
Franean1_0003	YP_001504378.1	3956	5116	1161	2	DNA polymerase III, beta subunit	93	93	100	100
IGR|Franean1_0003-Franean1_0004		5117	5117	1			100	100	100	100
Franean1_0004	YP_001504379.1	5118	6491	1374	3	DNA replication and repair protein RecF	70	68	98	100
IGR|Franean1_0004-Franean1_0005		6492	6711	220			22	41	75	83
Franean1_0005	YP_001504380.1	6712	7245	534	1	protein of unknown function DUF721	67	70	100	98
IGR|Franean1_0005-Franean1_0006		7246	7554	309			64	66	84	64
Franean1_0006	YP_001504381.1	7555	9513	1959	1	DNA gyrase, B subunit	100	99	99	100
IGR|Franean1_0006-Franean1_0007		9514	9710	197			96	100	100	100
Franean1_0007	YP_001504382.1	9711	12224	2514	3	DNA gyrase, A subunit	99	100	99	100
IGR|Franean1_0007-Franean1_0008		12225	12332	108			90	91	65	100
Franean1_0008	YP_001504383.1	12333	14270	1938	3	hypothetical protein	56	56	92	92
IGR|Franean1_0008-Franean1_R0001		14271	14342	72			100	100	100	100
Franean1_R0001		14343	14419	77	1	Ile tRNA	100	99	100	100
IGR|Franean1_R0001-Franean1_0009		14420	15244	825			45	41	100	84
Franean1_0009	YP_001504384.1	15245	15862	618	2	conserved hypothetical protein	98	96	100	100
Franean1_0010	YP_001504385.1	15821	17065	1245	-3	conserved hypothetical protein	89	89	92	98
Franean1_0011	YP_001504386.1	17052	17921	870	-2	Methyltransferase type 11	85	85	92	91
Franean1_0012	YP_001504387.1	17915	19291	1377	-3	glycosyl transferase group 1	89	90	98	97
IGR|Franean1_0012-Franean1_0013		19292	19530	239			65	65	100	95
Franean1_0013	YP_001504388.1	19531	19959	429	-1	OsmC family protein	99	100	100	100
IGR|Franean1_0013-Franean1_0014		19960	20168	209			57	55	100	100
Franean1_0014	YP_001504389.1	20169	20873	705	3	transcriptional regulator, TetR family	78	75	93	92
IGR|Franean1_0014-Franean1_0015		20874	20880	7			0	57	100	100
Franean1_0015	YP_001504390.1	20881	21498	618	-1	Endopeptidase Clp	74	79	100	100
IGR|Franean1_0015-Franean1_0016		21499	21744	246			21	27	97	94
Franean1_0016	YP_001504391.1	21745	22848	1104	-1	secretory lipase	64	59	100	100
IGR|Franean1_0016-Franean1_0017		22849	23240	392			73	75	99	96
Franean1_0017	YP_001504392.1	23241	24332	1092	3	SNARE associated Golgi protein	58	52	100	96
IGR|Franean1_0017-Franean1_0018		24333	24682	350			59	62	95	95
Franean1_0018	YP_001504393.1	24683	25021	339	-3	nitrogen regulatory protein P-II	95	95	100	100
IGR|Franean1_0018-Franean1_0019		25022	25135	114			83	82	100	100
Franean1_0019	YP_001504394.1	25136	25678	543	2	PEBP family protein	94	94	100	100
IGR|Franean1_0019-Franean1_0020		25679	25852	174			36	30	77	79
Franean1_0020	YP_001504395.1	25853	26017	165	2	hypothetical protein	100	100	100	100
IGR|Franean1_0020-Franean1_0021		26018	26158	141			32	33	41	40
Franean1_0021	YP_001504396.1	26159	26716	558	-3	binding-protein-dependent transport systems inner membrane component	14	9	100	100
IGR|Franean1_0021-Franean1_0022		26717	26952	236			22	1	64	88
Franean1_0022	YP_001504397.1	26953	28206	1254	-1	extracellular solute-binding protein family 1	86	83	100	100
Franean1_0023	YP_001504398.1	28203	29546	1344	-2	spermidine/putrescine ABC transporter ATPase subunit	10	9	98	100
IGR|Franean1_0023-Franean1_0024		29547	29897	351			20	20	100	100
Franean1_0024	YP_001504399.1	29898	30662	765	3	conserved hypothetical protein	88	77	99	99
IGR|Franean1_0024-Franean1_0025		30663	30888	226			7	15	100	90
Franean1_0025	YP_001504400.1	30889	31950	1062	1	Cobyrinic acid ac-diamide synthase	93	91	99	100
IGR|Franean1_0025-Franean1_R0002		31951	33851	1901			37	37	96	95
Franean1_R0002		33852	33924	73	1	Ala tRNA	100	100	100	100
IGR|Franean1_R0002-Franean1_0027		33925	35608	1684			54	22	11	21
Franean1_0027	YP_001504401.1	35609	36013	405	-3	hypothetical protein	15	17	8	9
IGR|Franean1_0027-Franean1_0028		36014	36043	30			0	100	100	100
Franean1_0028	YP_001504402.1	36044	36967	924	-3	hypothetical protein	4	11	8	19
IGR|Franean1_0028-Franean1_0029		36968	37289	322			0	21	27	28
Franean1_0029	YP_001504403.1	37290	37865	576	3	hypothetical protein	0	9	13	9
Franean1_0030	YP_001504404.1	37862	38839	978	2	hypothetical protein	0	31	18	12
IGR|Franean1_0030-Franean1_0031		38840	39583	744			14	7	3	3
Franean1_0031	YP_001504405.1	39584	40471	888	-3	hypothetical protein	8	13	3	42
IGR|Franean1_0031-Franean1_0032		40472	40474	3			0	0	0	0
Franean1_0032	YP_001504406.1	40475	41677	1203	-3	Protein-L-isoaspartate(D-aspartate) O-methyltransferase	2	5	17	18
IGR|Franean1_0032-Franean1_0033		41678	42119	442			7	7	0	12
Franean1_0033	YP_001504407.1	42120	42485	366	-2	hypothetical protein	0	0	31	43
Franean1_0034	YP_001504408.1	42461	43171	711	-3	hypothetical protein	4	0	15	70
IGR|Franean1_0034-Franean1_0035		43172	43220	49			0	0	35	100
Franean1_0035	YP_001504409.1	43221	43496	276	-2	hypothetical protein	0	0	80	74
IGR|Franean1_0035-Franean1_0036		43497	43698	202			0	12	87	100
Franean1_0036	YP_001504410.1	43699	44568	870	1	helix-turn-helix domain protein	6	19	100	96
Franean1_0037	YP_001504411.1	44565	44774	210	3	protein of unknown function DUF397	12	12	92	92
IGR|Franean1_0037-Franean1_0038		44775	45692	918			0	6	0	5
Franean1_0038	YP_001504412.1	45693	46814	1122	3	integrase family protein	7	2	2	6
Franean1_0039	YP_001504413.1	46811	47149	339	2	putative transcriptional regulator, XRE family	11	15	0	2
Franean1_0040	YP_001504414.1	47146	48660	1515	1	hypothetical protein	12	9	8	6
IGR|Franean1_0040-Franean1_0041		48661	48700	40			0	0	3	0
Franean1_0041	YP_001504415.1	48701	49600	900	-3	aminoglycoside phosphotransferase	24	23	22	16
IGR|Franean1_0041-Franean1_0042		49601	49994	394			1	0	0	0
Franean1_0042	YP_001504416.1	49995	50705	711	3	Resolvase domain	18	5	35	18
IGR|Franean1_0042-Franean1_0043		50706	51033	328			10	0	0	0
Franean1_0043	YP_001504417.1	51034	56460	5427	1	hypothetical protein	8	6	5	4
IGR|Franean1_0043-Franean1_0044		56461	56469	9			0	56	33	0
Franean1_0044	YP_001504418.1	56470	56763	294	1	hypothetical protein	26	33	8	17
IGR|Franean1_0044-Franean1_0045		56764	56773	10			0	0	0	0
Franean1_0045	YP_001504419.1	56774	60883	4110	2	conserved hypothetical protein	8	7	4	2
IGR|Franean1_0045-Franean1_0046		60884	61225	342			8	31	0	0
Franean1_0046	YP_001504420.1	61226	61570	345	-3	hypothetical protein	0	8	10	17
IGR|Franean1_0046-Franean1_0047		61571	61582	12			0	0	100	0
Franean1_0047	YP_001504421.1	61583	61909	327	-3	hypothetical protein	9	0	1	0
IGR|Franean1_0047-Franean1_0048		61910	61928	19			0	0	0	0
Franean1_0048	YP_001504422.1	61929	62132	204	3	hypothetical protein	14	12	0	0
IGR|Franean1_0048-Franean1_0049		62133	62282	150			0	0	0	0
Franean1_0049	YP_001504423.1	62283	63137	855	-2	hypothetical protein	0	0	6	88
IGR|Franean1_0049-Franean1_0050		63138	63166	29			0	0	0	41
Franean1_0050	YP_001504424.1	63167	63649	483	-3	hypothetical protein	0	0	0	46
IGR|Franean1_0050-Franean1_0051		63650	63681	32			6	78	56	84
Franean1_0051	YP_001504425.1	63682	65379	1698	1	hypothetical protein	8	6	7	3
Franean1_0052	YP_001504426.1	65379	66158	780	3	short-chain dehydrogenase/reductase SDR	28	39	29	34
IGR|Franean1_0052-Franean1_0053		66159	66164	6			0	0	0	0
Franean1_0053	YP_001504427.1	66165	67283	1119	-2	conserved hypothetical protein	0	2	0	0
IGR|Franean1_0053-Franean1_0054		67284	67289	6			0	0	0	0
Franean1_0054	YP_001504428.1	67290	68258	969	-2	putative O-methyltransferase	3	0	8	10
Franean1_0055	YP_001504429.1	68240	69427	1188	-3	Lanthionine synthetase C family protein	12	5	0	9
Franean1_0056	YP_001504430.1	69424	72531	3108	-1	Lantibiotic dehydratase domain protein	9	4	3	7
IGR|Franean1_0056-Franean1_0057		72532	72609	78			0	33	38	0
Franean1_0057	YP_001504431.1	72610	72801	192	-1	conserved hypothetical protein	0	0	0	0
IGR|Franean1_0057-Franean1_0058		72802	72865	64			0	0	0	0
Franean1_0058	YP_001504432.1	72866	74167	1302	-3	Protein-L-isoaspartate(D-aspartate) O-methyltransferase	2	4	7	7
IGR|Franean1_0058-Franean1_0059		74168	74911	744			4	0	3	4
Franean1_0059	YP_001504433.1	74912	76456	1545	2	serine/threonine protein kinase	2	5	1	4
IGR|Franean1_0059-Franean1_0060		76457	76583	127			0	0	9	0
Franean1_0060	YP_001504434.1	76584	76895	312	-2	hypothetical protein	16	0	8	0
IGR|Franean1_0060-Franean1_0061		76896	76973	78			0	0	0	0
Franean1_0061	YP_001504435.1	76974	77804	831	3	hypothetical protein	7	3	6	0
IGR|Franean1_0061-Franean1_0062		77805	77816	12			0	0	0	0
Franean1_0062	YP_001504436.1	77817	79001	1185	3	protein of unknown function DUF955	5	4	3	0
IGR|Franean1_0062-Franean1_0064		79002	80008	1007			2	0	60	22
Franean1_0064	YP_001504437.1	80009	80491	483	-3	hypothetical protein	6	7	72	16
IGR|Franean1_0064-Franean1_0065		80492	80560	69			0	0	42	0
Franean1_0065	YP_001504438.1	80561	80929	369	2	hypothetical protein	7	7	88	0
IGR|Franean1_0065-Franean1_0066		80930	81494	565			4	0	0	0
Franean1_0066	YP_001504439.1	81495	82970	1476	-2	peptidase S8 and S53 subtilisin kexin sedolisin	0	2	2	2
IGR|Franean1_0066-Franean1_0067		82971	82990	20			0	0	0	0
Franean1_0067	YP_001504440.1	82991	83287	297	-3	hypothetical protein	0	0	0	0
IGR|Franean1_0067-Franean1_0068		83288	83437	150			0	17	0	0
Franean1_0068	YP_001504441.1	83438	83728	291	-3	hypothetical protein	11	0	0	19
IGR|Franean1_0068-Franean1_0069		83729	83907	179			0	0	0	0
Franean1_0069	YP_001504442.1	83908	84387	480	1	hypothetical protein	8	5	0	9
IGR|Franean1_0069-Franean1_0070		84388	84436	49			51	0	0	61
Franean1_0070	YP_001504443.1	84437	85057	621	-3	IS630 family transposase	4	4	13	0
Franean1_0071	YP_001504444.1	84982	85521	540	-1	putative IS630 family transposase	5	0	5	0
IGR|Franean1_0071-Franean1_0072		85522	86788	1267			17	11	46	43
Franean1_0072	YP_001504445.1	86789	89791	3003	2	transcriptional regulator, LuxR family	38	37	47	48
IGR|Franean1_0072-Franean1_0073		89792	90091	300			8	17	10	8
Franean1_0073	YP_001504446.1	90092	91351	1260	2	glycosyl transferase family 28	4	7	4	2
IGR|Franean1_0073-Franean1_0074		91352	91441	90			28	0	0	0
Franean1_0074	YP_001504447.1	91442	92632	1191	2	Rieske (2Fe-2S) domain protein	8	2	2	2
IGR|Franean1_0074-Franean1_0075		92633	92647	15			0	0	0	0
Franean1_0075	YP_001504448.1	92648	93160	513	2	hypothetical protein	11	21	6	16
IGR|Franean1_0075-Franean1_0076		93161	93262	102			0	0	0	0
Franean1_0076	YP_001504449.1	93263	93886	624	2	hypothetical protein	9	5	7	25
IGR|Franean1_0076-Franean1_0077		93887	94300	414			6	0	0	0
Franean1_0077	YP_001504450.1	94301	95116	816	-3	short-chain dehydrogenase/reductase SDR	0	3	0	6
Franean1_0078	YP_001504451.1	95113	95979	867	-1	short-chain dehydrogenase/reductase SDR	6	9	6	3
IGR|Franean1_0078-Franean1_0079		95980	96102	123			0	0	0	0
Franean1_0079	YP_001504452.1	96103	96657	555	1	transcriptional regulator, PadR-like family	9	9	0	5
IGR|Franean1_0079-Franean1_0080		96658	97101	444			57	43	93	57
Franean1_0080	YP_001504453.1	97102	97470	369	-1	hypothetical protein	24	15	95	7
IGR|Franean1_0080-Franean1_0081		97471	97794	324			8	0	100	8
Franean1_0081	YP_001504454.1	97795	99000	1206	-1	integral membrane sensor signal transduction histidine kinase	2	2	100	2
Franean1_0082	YP_001504455.1	98997	99656	660	-2	two component transcriptional regulator, winged helix family	4	17	100	17
IGR|Franean1_0082-Franean1_0083		99657	99827	171			0	12	100	0
Franean1_0083	YP_001504456.1	99828	100331	504	3	hypothetical protein	2	10	100	17
Franean1_0084	YP_001504457.1	100328	101554	1227	2	Peptidoglycan-binding domain 1 protein	8	2	100	2
Franean1_0085	YP_001504458.1	101551	102258	708	1	ABC transporter related	19	8	100	12
Franean1_0086	YP_001504459.1	102255	103571	1317	3	protein of unknown function DUF214	5	8	100	6
IGR|Franean1_0086-Franean1_0087		103572	103927	356			21	32	99	62
Franean1_0087	YP_001504460.1	103928	104269	342	2	conserved hypothetical protein	86	78	100	100
IGR|Franean1_0087-Franean1_0088		104270	104450	181			61	42	100	100
Franean1_0088	YP_001504461.1	104451	105926	1476	-2	aldo/keto reductase	70	95	100	100
IGR|Franean1_0088-Franean1_0089		105927	106069	143			0	58	100	100
Franean1_0089	YP_001504462.1	106070	106681	612	2	RNA polymerase, sigma-24 subunit, ECF subfamily	37	91	100	91
Franean1_0090	YP_001504463.1	106678	107595	918	1	hypothetical protein	31	85	99	56
IGR|Franean1_0090-Franean1_0091		107596	107695	100			18	38	100	0
Franean1_0091	YP_001504464.1	107696	108688	993	-3	Alcohol dehydrogenase zinc-binding domain protein	73	75	94	80
IGR|Franean1_0091-Franean1_0092		108689	108807	119			100	19	99	100
Franean1_0092	YP_001504465.1	108808	109800	993	-1	transcriptional regulator, GntR family	95	25	100	100
IGR|Franean1_0092-Franean1_0093		109801	110032	232			100	21	100	100
Franean1_0093	YP_001504466.1	110033	110944	912	2	alpha/beta hydrolase fold	100	31	95	100
IGR|Franean1_0093-Franean1_0094		110945	111433	489			79	60	94	83
Franean1_0094	YP_001504467.1	111434	112696	1263	2	amidohydrolase 2	92	92	100	100
IGR|Franean1_0094-Franean1_0095		112697	112874	178			30	51	100	100
Franean1_0095	YP_001504468.1	112875	113852	978	-2	Alcohol dehydrogenase zinc-binding domain protein	81	81	96	97
IGR|Franean1_0095-Franean1_0096		113853	113891	39			100	100	67	90
Franean1_0096	YP_001504469.1	113892	114695	804	-2	Enoyl-CoA hydratase/isomerase	93	93	100	99
Franean1_0097	YP_001504470.1	114692	115714	1023	-3	aminoglycoside phosphotransferase	100	100	100	99
Franean1_0098	YP_001504471.1	115711	117012	1302	-1	acyl-CoA dehydrogenase domain protein	100	100	100	100
IGR|Franean1_0098-Franean1_0099		117013	117225	213			51	51	100	100
Franean1_0099	YP_001504472.1	117226	118992	1767	-1	diguanylate cyclase	75	72	99	96
IGR|Franean1_0099-Franean1_0100		118993	119080	88			83	74	100	100
Franean1_0100	YP_001504473.1	119081	119740	660	-3	transcriptional regulator, TetR family	73	78	100	100
IGR|Franean1_0100-Franean1_0101		119741	119883	143			69	75	100	100
Franean1_0101	YP_001504474.1	119884	121128	1245	-1	hypothetical protein	61	63	98	98
IGR|Franean1_0101-Franean1_0102		121129	121433	305			83	75	92	89
Franean1_0102	YP_001504475.1	121434	122270	837	3	putative undecaprenol kinase	94	100	100	100
IGR|Franean1_0102-Franean1_0103		122271	122398	128			93	97	97	92
Franean1_0103	YP_001504476.1	122399	123010	612	2	cyclase/dehydrase	95	92	96	98
IGR|Franean1_0103-Franean1_0104		123011	123039	29			100	100	45	31
Franean1_0104	YP_001504477.1	123040	123750	711	-1	conserved hypothetical protein	69	75	88	86
IGR|Franean1_0104-Franean1_0105		123751	123774	24			0	0	100	100
Franean1_0105	YP_001504478.1	123775	124047	273	-1	conserved hypothetical protein	63	60	100	92
IGR|Franean1_0105-Franean1_0106		124048	124070	23			87	91	100	100
Franean1_0106	YP_001504479.1	124071	125018	948	-2	band 7 protein	89	90	100	100
IGR|Franean1_0106-Franean1_0107		125019	125193	175			65	73	93	99
Franean1_0107	YP_001504480.1	125194	126174	981	1	ABC transporter related	84	88	99	100
Franean1_0108	YP_001504481.1	126171	127487	1317	3	putative ABC transporter	75	84	99	97
IGR|Franean1_0108-Franean1_0109		127488	127539	52			8	6	50	94
Franean1_0109	YP_001504482.1	127540	128625	1086	-1	N-acetylmuramyl-L-alanine amidase, negative regulator of AmpC, AmpD	84	82	99	100
IGR|Franean1_0109-Franean1_0110		128626	128854	229			47	49	96	100
Franean1_0110	YP_001504483.1	128855	129745	891	2	GCN5-related N-acetyltransferase	56	57	99	97
IGR|Franean1_0110-Franean1_0111		129746	129760	15			100	100	100	100
Franean1_0111	YP_001504484.1	129761	130477	717	2	hypothetical protein	69	65	94	98
IGR|Franean1_0111-Franean1_0112		130478	130610	133			41	59	76	68
Franean1_0112	YP_001504485.1	130611	132047	1437	-2	adenosylhomocysteinase	99	99	100	100
IGR|Franean1_0112-Franean1_0113		132048	132261	214			83	79	100	96
Franean1_0113	YP_001504486.1	132262	134859	2598	-1	MMPL domain protein	93	94	98	96
IGR|Franean1_0113-Franean1_0114		134860	135287	428			52	46	100	100
Franean1_0114	YP_001504487.1	135288	135494	207	-2	Domain of unknown function DUF1918	93	92	100	100
IGR|Franean1_0114-Franean1_0115		135495	136245	751			89	72	96	99
Franean1_0115	YP_001504488.1	136246	137430	1185	1	conserved hypothetical protein	65	67	98	98
IGR|Franean1_0115-Franean1_0116		137431	137537	107			55	72	100	100
Franean1_0116	YP_001504489.1	137538	138677	1140	3	aminoglycoside phosphotransferase	96	93	98	97
IGR|Franean1_0116-Franean1_0117		138678	138818	141			24	4	100	100
Franean1_0117	YP_001504490.1	138819	140615	1797	3	peptidase C2 calpain	45	48	97	98
IGR|Franean1_0117-Franean1_0118		140616	140646	31			13	81	100	100
Franean1_0118	YP_001504491.1	140647	141792	1146	-1	UspA domain protein	52	53	97	98
IGR|Franean1_0118-Franean1_0119		141793	141970	178			54	54	100	100
Franean1_0119	YP_001504492.1	141971	142558	588	-3	hypothetical protein	69	73	100	100
IGR|Franean1_0119-Franean1_0120		142559	142742	184			66	91	100	100
Franean1_0120	YP_001504493.1	142743	145028	2286	3	hypothetical protein	53	55	94	87
IGR|Franean1_0120-Franean1_0121		145029	145038	10			0	0	100	100
Franean1_0121	YP_001504494.1	145039	146910	1872	1	glucose-methanol-choline oxidoreductase	92	89	97	94
IGR|Franean1_0121-Franean1_0122		146911	146933	23			0	0	0	0
Franean1_0122	YP_001504495.1	146934	147740	807	3	hypothetical protein	78	79	96	32
IGR|Franean1_0122-Franean1_0123		147741	147842	102			25	0	92	65
Franean1_0123	YP_001504496.1	147843	148565	723	-2	conserved hypothetical protein	85	82	99	98
IGR|Franean1_0123-Franean1_0124		148566	148980	415			90	90	100	100
Franean1_0124	YP_001504497.1	148981	149508	528	1	Peptidylprolyl isomerase	100	100	100	100
IGR|Franean1_0124-Franean1_0125		149509	149586	78			6	83	100	100
Franean1_0125	YP_001504498.1	149587	150732	1146	1	Rhomboid family protein	78	77	95	96
IGR|Franean1_0125-Franean1_0126		150733	150755	23			0	9	100	100
Franean1_0126	YP_001504499.1	150756	151208	453	-2	conserved hypothetical protein	86	86	100	98
IGR|Franean1_0126-Franean1_0127		151209	151459	251			0	0	32	16
Franean1_0127	YP_001504500.1	151460	152671	1212	2	DNA (cytosine-5-)-methyltransferase	15	6	11	11
IGR|Franean1_0127-Franean1_0128		152672	152707	36			0	0	42	97
Franean1_0128	YP_001504501.1	152708	154795	2088	-3	transcriptional regulator, winged helix family	74	15	98	99
IGR|Franean1_0128-Franean1_0129		154796	154806	11			0	0	100	100
Franean1_0129	YP_001504502.1	154807	155253	447	1	hypothetical protein	74	10	98	98
IGR|Franean1_0129-Franean1_0130		155254	155424	171			77	77	100	100
Franean1_0130	YP_001504503.1	155425	157335	1911	1	glycoside hydrolase 15-related	96	96	100	98
IGR|Franean1_0130-Franean1_0131		157336	157555	220			50	27	84	46
Franean1_0131	YP_001504504.1	157556	157822	267	-3	protein of unknown function UPF0233	100	100	100	100
IGR|Franean1_0131-Franean1_0132		157823	158036	214			93	97	100	94
Franean1_0132	YP_001504505.1	158037	158927	891	3	protein of unknown function DUF881	76	74	95	94
IGR|Franean1_0132-Franean1_0133		158928	159067	140			19	19	100	100
Franean1_0133	YP_001504506.1	159068	159718	651	2	glutamine amidotransferase of anthranilate synthase	94	89	100	97
IGR|Franean1_0133-Franean1_0134		159719	159776	58			55	9	12	16
Franean1_0134	YP_001504507.1	159777	161879	2103	-2	serine/threonine protein kinase with PASTA sensor(s)	84	83	90	87
Franean1_0135	YP_001504508.1	161876	163555	1680	-3	serine/threonine protein kinase	79	84	91	86
Franean1_0136	YP_001504509.1	163552	165000	1449	-1	Peptidoglycan glycosyltransferase	94	92	100	100
Franean1_0137	YP_001504510.1	164997	166478	1482	-2	cell cycle protein	96	100	97	99
IGR|Franean1_0137-Franean1_0138		166479	166491	13			100	100	100	100
Franean1_0138	YP_001504511.1	166492	167895	1404	-1	protein serine/threonine phosphatase	94	89	90	97
Franean1_0139	YP_001504512.1	167892	168431	540	-2	FHA domain containing protein	98	97	100	100
IGR|Franean1_0139-Franean1_0140		168432	168434	3			100	100	100	100
Franean1_0140	YP_001504513.1	168435	170036	1602	-2	FHA domain containing protein	74	70	93	97
IGR|Franean1_0140-Franean1_R0003		170037	170196	160			94	100	100	100
Franean1_R0003		170197	170282	86	1	Leu tRNA	100	100	100	100
IGR|Franean1_R0003-Franean1_0141		170283	171010	728			30	20	88	84
Franean1_0141	YP_001504514.1	171011	171343	333	2	hypothetical protein	100	99	99	98
IGR|Franean1_0141-Franean1_0142		171344	171413	70			21	49	100	100
Franean1_0142	YP_001504515.1	171414	172289	876	-2	conserved hypothetical protein	74	70	91	92
IGR|Franean1_0142-Franean1_0143		172290	172401	112			81	79	100	100
Franean1_0143	YP_001504516.1	172402	173202	801	1	transcriptional regulator, TetR family	88	82	96	90
IGR|Franean1_0143-Franean1_0144		173203	173236	34			35	15	100	3
Franean1_0144	YP_001504517.1	173237	175087	1851	-3	serine/threonine protein kinase	65	62	94	64
IGR|Franean1_0144-Franean1_0145		175088	175223	136			98	90	100	100
Franean1_0145	YP_001504518.1	175224	175487	264	3	hypothetical protein	85	78	98	98
IGR|Franean1_0145-Franean1_0146		175488	175503	16			0	0	100	100
Franean1_0146	YP_001504519.1	175504	175902	399	-1	cold-shock DNA-binding domain protein	97	97	100	100
IGR|Franean1_0146-Franean1_0147		175903	176506	604			84	88	98	99
Franean1_0147	YP_001504520.1	176507	177967	1461	-3	ExsB family protein	71	70	92	97
IGR|Franean1_0147-Franean1_0148		177968	178025	58			100	100	100	100
Franean1_0148	YP_001504521.1	178026	178289	264	3	phosphoribosylformylglycinamidine synthase, purS	80	84	100	100
IGR|Franean1_0148-Franean1_0149		178290	178339	50			78	4	50	100
Franean1_0149	YP_001504522.1	178340	178690	351	-3	Rhodanese domain protein	99	93	100	100
IGR|Franean1_0149-Franean1_0150		178691	178808	118			31	43	100	34
Franean1_0150	YP_001504523.1	178809	178889	81	-2	formamidopyrimidine-DNA glycosylase	0	0	100	0
IGR|Franean1_0150-Franean1_0151		178890	178947	58			43	0	83	0
Franean1_0151	YP_001504524.1	178948	179829	882	-1	protein of unknown function DUF191	87	88	94	94
IGR|Franean1_0151-Franean1_0152		179830	179867	38			97	45	100	95
Franean1_0152	YP_001504525.1	179868	180809	942	-2	conserved hypothetical protein	81	71	97	99
IGR|Franean1_0152-Franean1_0153		180810	181052	243			92	80	100	100
Franean1_0153	YP_001504526.1	181053	182849	1797	-2	major facilitator superfamily MFS_1	87	79	99	96
IGR|Franean1_0153-Franean1_0154		182850	182931	82			100	100	100	100
Franean1_0154	YP_001504527.1	182932	184167	1236	1	conserved hypothetical protein	74	71	95	98
IGR|Franean1_0154-Franean1_0155		184168	184342	175			17	2	100	97
Franean1_0155	YP_001504528.1	184343	186652	2310	-3	phosphoribosylformylglycinamidine synthase II	90	88	100	99
IGR|Franean1_0155-Franean1_0156		186653	186803	151			36	28	98	99
Franean1_0156	YP_001504529.1	186804	187838	1035	-2	Substrate-binding region of ABC-type glycine betaine transport system	86	88	97	97
Franean1_0157	YP_001504530.1	187820	188188	369	-3	ABC-type proline/glycine betaine transport systems permease component-like protein	73	70	94	99
IGR|Franean1_0157-Franean1_0158		188189	188267	79			27	19	100	100
Franean1_0158	YP_001504531.1	188268	188987	720	-2	phosphoribosylformylglycinamidine synthase I	86	85	100	100
IGR|Franean1_0158-Franean1_0159		188988	189120	133			32	0	99	90
Franean1_0159	YP_001504532.1	189121	189825	705	-1	putative anti-sigma regulatory factor, serine/threonine protein kinase	81	81	100	100
IGR|Franean1_0159-Franean1_0160		189826	189924	99			78	70	100	100
Franean1_0160	YP_001504533.1	189925	190884	960	-1	conserved hypothetical protein	72	64	98	97
IGR|Franean1_0160-Franean1_0161		190885	191565	681			61	50	84	96
Franean1_0161	YP_001504534.1	191566	192531	966	1	SEC-C motif domain protein	87	88	97	99
IGR|Franean1_0161-Franean1_0162		192532	192538	7			100	100	100	100
Franean1_0162	YP_001504535.1	192539	193717	1179	2	geranylgeranyl reductase	91	83	98	92
IGR|Franean1_0162-Franean1_0163		193718	193838	121			3	24	85	27
Franean1_0163	YP_001504536.1	193839	196154	2316	-2	conserved hypothetical protein	65	63	84	86
IGR|Franean1_0163-Franean1_0164		196155	196563	409			58	58	61	56
Franean1_0164	YP_001504537.1	196564	197367	804	-1	circadian phase modifier CpmA	85	85	99	94
IGR|Franean1_0164-Franean1_0165		197368	197522	155			29	30	90	95
Franean1_0165	YP_001504538.1	197523	198464	942	-2	aminoglycoside phosphotransferase	85	86	99	99
IGR|Franean1_0165-Franean1_0166		198465	198507	43			16	0	100	100
Franean1_0166	YP_001504539.1	198508	199860	1353	-1	conserved hypothetical protein	72	74	96	95
IGR|Franean1_0166-Franean1_0167		199861	200635	775			81	83	92	96
Franean1_0167	YP_001504540.1	200636	201874	1239	2	GCN5-related N-acetyltransferase	62	52	99	97
Franean1_0168	YP_001504541.1	201871	202785	915	1	dihydropteroate synthase	87	84	93	91
Franean1_0169	YP_001504542.1	202782	203795	1014	3	2-amino-4-hydroxy-6-hydroxymethyldihydropteridine pyrophosphokinase	68	71	97	95
Franean1_0170	YP_001504543.1	203792	204229	438	2	conserved hypothetical protein	91	82	98	100
IGR|Franean1_0170-Franean1_0171		204230	204567	338			49	52	91	100
Franean1_0171	YP_001504544.1	204568	205695	1128	1	hypothetical protein	53	46	95	96
IGR|Franean1_0171-Franean1_0172		205696	205838	143			29	29	100	100
Franean1_0172	YP_001504545.1	205839	208469	2631	3	conserved hypothetical protein	80	80	96	97
IGR|Franean1_0172-Franean1_0173		208470	208619	150			57	49	96	99
Franean1_0173	YP_001504546.1	208620	210257	1638	3	helicase domain protein	97	95	100	100
IGR|Franean1_0173-Franean1_0174		210258	210310	53			49	0	36	42
Franean1_0174	YP_001504547.1	210311	210904	594	-3	protein of unknown function DUF820	97	93	99	100
IGR|Franean1_0174-Franean1_0175		210905	211644	740			80	79	100	100
Franean1_0175	YP_001504548.1	211645	213267	1623	-1	chaperonin GroEL	99	99	100	100
IGR|Franean1_0175-Franean1_0176		213268	213805	538			51	51	90	97
Franean1_0176	YP_001504549.1	213806	215083	1278	-3	threonine synthase	99	98	100	98
IGR|Franean1_0176-Franean1_0177		215084	215412	329			87	91	100	100
Franean1_0177	YP_001504550.1	215413	216213	801	1	Haloacid dehalogenase domain protein hydrolase type 3	94	91	97	97
IGR|Franean1_0177-Franean1_0178		216214	216281	68			63	6	97	59
Franean1_0178	YP_001504551.1	216282	217856	1575	3	Alpha,alpha-trehalose-phosphate synthase (UDP-forming)	95	92	100	98
IGR|Franean1_0178-Franean1_0179		217857	217921	65			0	0	83	28
Franean1_0179	YP_001504552.1	217922	218809	888	-3	HAD-superfamily hydrolase, subfamily IIB	90	89	98	96
IGR|Franean1_0179-Franean1_0180		218810	218864	55			24	24	100	100
Franean1_0180	YP_001504553.1	218865	219521	657	-2	conserved hypothetical protein	79	70	92	98
IGR|Franean1_0180-Franean1_0181		219522	219530	9			100	100	100	100
Franean1_0181	YP_001504554.1	219531	220196	666	-2	hypothetical protein	41	54	83	95
IGR|Franean1_0181-Franean1_0182		220197	220453	257			81	58	76	82
Franean1_0182	YP_001504555.1	220454	220909	456	2	hypothetical protein	85	90	100	100
Franean1_0183	YP_001504556.1	220854	222110	1257	-2	Glu/Leu/Phe/Val dehydrogenase	97	98	100	100
IGR|Franean1_0183-Franean1_0184		222111	222281	171			96	100	100	100
Franean1_0184	YP_001504557.1	222282	224009	1728	3	conserved hypothetical protein	64	61	99	99
Franean1_0185	YP_001504558.1	223795	225693	1899	-1	conserved hypothetical protein	62	56	94	94
IGR|Franean1_0185-Franean1_0186		225694	225734	41			85	83	100	100
Franean1_0186	YP_001504559.1	225735	227474	1740	3	putative integral membrane protein	95	91	99	100
IGR|Franean1_0186-Franean1_0187		227475	227517	43			7	7	100	100
Franean1_0187	YP_001504560.1	227518	229479	1962	-1	TrkA-N domain protein	92	86	100	99
IGR|Franean1_0187-Franean1_0188		229480	229618	139			81	79	100	100
Franean1_0188	YP_001504561.1	229619	231301	1683	-3	protein serine/threonine phosphatase	76	78	99	95
IGR|Franean1_0188-Franean1_0189		231302	231592	291			84	84	100	100
Franean1_0189	YP_001504562.1	231593	233140	1548	-3	metallophosphoesterase	77	75	100	100
IGR|Franean1_0189-Franean1_0190		233141	233345	205			60	55	100	100
Franean1_0190	YP_001504563.1	233346	235850	2505	-2	ATPase AAA-2 domain protein	100	100	100	100
IGR|Franean1_0190-Franean1_0191		235851	236418	568			72	72	95	100
Franean1_0191	YP_001504564.1	236419	237513	1095	-1	conserved hypothetical protein	74	72	99	98
IGR|Franean1_0191-Franean1_0192		237514	237758	245			56	60	100	100
Franean1_0192	YP_001504565.1	237759	238037	279	-2	hypothetical protein	10	9	96	95
IGR|Franean1_0192-Franean1_0193		238038	238149	112			0	0	97	100
Franean1_0193	YP_001504566.1	238150	239568	1419	-1	Cobyrinic acid ac-diamide synthase	78	77	99	96
IGR|Franean1_0193-Franean1_0194		239569	239717	149			100	93	100	100
Franean1_0194	YP_001504567.1	239718	240254	537	3	conserved hypothetical protein	69	66	100	92
IGR|Franean1_0194-Franean1_0195		240255	240263	9			22	11	100	100
Franean1_0195	YP_001504568.1	240264	241235	972	-2	hypothetical protein	86	86	91	95
IGR|Franean1_0195-Franean1_0196		241236	241412	177			90	76	100	100
Franean1_0196	YP_001504569.1	241413	242174	762	-2	putative transcriptional acitvator, Baf family	100	99	100	100
IGR|Franean1_0196-Franean1_0197		242175	242233	59			31	31	100	100
Franean1_0197	YP_001504570.1	242234	243262	1029	-3	nicotinate-nucleotide pyrophosphorylase	76	72	96	98
Franean1_0198	YP_001504571.1	243259	245055	1797	-1	L-aspartate oxidase	86	84	98	99
IGR|Franean1_0198-Franean1_0199		245056	245059	4			100	0	100	100
Franean1_0199	YP_001504572.1	245060	245509	450	-3	aspartate 1-decarboxylase	87	88	100	100
IGR|Franean1_0199-Franean1_0200		245510	245512	3			100	100	100	100
Franean1_0200	YP_001504573.1	245513	246595	1083	-3	pantoate--beta-alanine ligase	67	65	98	93
IGR|Franean1_0200-Franean1_0201		246596	246841	246			62	49	100	100
Franean1_0201	YP_001504574.1	246842	249385	2544	-3	MMPL domain protein	88	88	97	95
IGR|Franean1_0201-Franean1_0202		249386	249518	133			95	87	100	100
Franean1_0202	YP_001504575.1	249519	250583	1065	-2	phosphoribosylaminoimidazole-succinocarboxamide synthase	99	98	100	100
IGR|Franean1_0202-Franean1_0203		250584	250591	8			100	100	100	100
Franean1_0203	YP_001504576.1	250592	251191	600	2	hypothetical protein	83	85	94	97
IGR|Franean1_0203-Franean1_0204		251192	251194	3			100	100	100	100
Franean1_0204	YP_001504577.1	251195	251440	246	2	hypothetical protein	50	54	100	98
IGR|Franean1_0204-Franean1_0205		251441	251872	432			52	48	92	86
Franean1_0205	YP_001504578.1	251873	252466	594	2	conserved hypothetical protein	74	88	77	96
IGR|Franean1_0205-Franean1_0206		252467	252537	71			69	79	35	0
Franean1_0206	YP_001504579.1	252538	253845	1308	-1	adenylosuccinate lyase	95	95	100	100
Franean1_0207	YP_001504580.1	253842	254405	564	-2	phosphoribosylaminoimidazole carboxylase, catalytic subunit	97	98	100	100
Franean1_0208	YP_001504581.1	254402	255721	1320	-3	phosphoribosylamine--glycine ligase	89	87	100	100
IGR|Franean1_0208-Franean1_0209		255722	255769	48			100	100	100	100
Franean1_0209	YP_001504582.1	255770	256045	276	-3	hypothetical protein	64	64	100	100
IGR|Franean1_0209-Franean1_0210		256046	256144	99			0	0	100	100
Franean1_0210	YP_001504583.1	256145	257083	939	-3	conserved hypothetical protein	74	76	100	100
IGR|Franean1_0210-Franean1_0211		257084	257312	229			47	37	78	91
Franean1_0211	YP_001504584.1	257313	258596	1284	-2	Adenylosuccinate synthase	100	100	100	100
IGR|Franean1_0211-Franean1_0212		258597	258684	88			100	100	100	100
Franean1_0212	YP_001504585.1	258685	259113	429	-1	conserved hypothetical protein	83	85	90	92
IGR|Franean1_0212-Franean1_0213		259114	260032	919			27	19	84	95
Franean1_0213	YP_001504586.1	260033	260776	744	-3	Transglycosylase domain protein	95	91	99	100
IGR|Franean1_0213-Franean1_0214		260777	261117	341			96	96	100	100
Franean1_0214	YP_001504587.1	261118	261900	783	-1	hypothetical protein	45	44	96	100
IGR|Franean1_0214-Franean1_0215		261901	262172	272			90	73	90	96
Franean1_0215	YP_001504588.1	262173	262856	684	-2	Transglycosylase domain protein	98	97	100	100
IGR|Franean1_0215-Franean1_0216		262857	263231	375			100	100	100	100
Franean1_0216	YP_001504589.1	263232	263471	240	-2	hypothetical protein	91	87	100	100
IGR|Franean1_0216-Franean1_0217		263472	264472	1001			25	19	97	96
Franean1_0217	YP_001504590.1	264473	265507	1035	-3	fructose-bisphosphate aldolase, class II	98	98	100	100
IGR|Franean1_0217-Franean1_0218		265508	265673	166			96	95	100	97
Franean1_0218	YP_001504591.1	265674	266399	726	3	SNARE associated Golgi protein	86	90	100	99
IGR|Franean1_0218-Franean1_0219		266400	266559	160			88	88	100	100
Franean1_0219	YP_001504592.1	266560	268047	1488	1	SCP-like extracellular	61	55	81	86
IGR|Franean1_0219-Franean1_0220		268048	268358	311			54	63	99	86
Franean1_0220	YP_001504593.1	268359	269465	1107	3	NAD-dependent epimerase/dehydratase	79	71	94	98
Franean1_0221	YP_001504594.1	269458	270021	564	1	conserved hypothetical protein	71	60	97	97
IGR|Franean1_0221-Franean1_0222		270022	270647	626			73	79	97	95
Franean1_0222	YP_001504595.1	270648	271739	1092	3	conserved hypothetical protein	95	93	100	100
IGR|Franean1_0222-Franean1_0223		271740	271809	70			57	64	100	56
Franean1_0223	YP_001504596.1	271810	273219	1410	-1	membrane-flanked domain	78	79	99	96
IGR|Franean1_0223-Franean1_0224		273220	273285	66			35	71	100	100
Franean1_0224	YP_001504597.1	273286	273810	525	-1	membrane-flanked domain	89	87	100	100
IGR|Franean1_0224-Franean1_0225		273811	273937	127			63	73	74	73
Franean1_0225	YP_001504598.1	273938	276175	2238	-3	MMPL domain protein	82	80	99	96
IGR|Franean1_0225-Franean1_0226		276176	276571	396			46	46	99	98
Franean1_0226	YP_001504599.1	276572	277366	795	2	hypothetical protein	70	70	96	88
IGR|Franean1_0226-Franean1_0227		277367	277386	20			100	0	100	100
Franean1_0227	YP_001504600.1	277387	278307	921	-1	Indigoidine synthase A family protein	78	81	97	98
IGR|Franean1_0227-Franean1_0228		278308	278505	198			43	31	100	100
Franean1_0228	YP_001504601.1	278506	279408	903	1	hypothetical protein	63	71	98	98
IGR|Franean1_0228-Franean1_0229		279409	279462	54			28	65	43	52
Franean1_0229	YP_001504602.1	279463	282075	2613	-1	ATPase AAA-2 domain protein	94	96	99	99
IGR|Franean1_0229-Franean1_0230		282076	282471	396			29	36	95	98
Franean1_0230	YP_001504603.1	282472	282981	510	-1	transcriptional regulator, MerR family	80	84	100	100
IGR|Franean1_0230-Franean1_0231		282982	283088	107			77	70	92	98
Franean1_0231	YP_001504604.1	283089	284270	1182	-2	chaperone DnaJ domain protein	94	94	100	97
IGR|Franean1_0231-Franean1_0232		284271	284441	171			100	100	100	100
Franean1_0232	YP_001504605.1	284442	285278	837	-2	GrpE protein	92	93	90	93
Franean1_0233	YP_001504606.1	285275	287113	1839	-3	chaperone protein DnaK	98	98	99	99
IGR|Franean1_0233-Franean1_0234		287114	287130	17			100	100	100	100
Franean1_0234	YP_001504607.1	287131	287700	570	-1	hypothetical protein	44	42	90	100
IGR|Franean1_0234-Franean1_0235		287701	287880	180			0	14	83	88
Franean1_0235	YP_001504608.1	287881	289170	1290	-1	conserved hypothetical protein	89	83	99	97
IGR|Franean1_0235-Franean1_0236		289171	289197	27			100	100	100	100
Franean1_0236	YP_001504609.1	289198	289536	339	-1	hypothetical protein	75	76	100	100
IGR|Franean1_0236-Franean1_0237		289537	289567	31			58	61	100	100
Franean1_0237	YP_001504610.1	289568	289963	396	-3	hypothetical protein	84	78	100	100
IGR|Franean1_0237-Franean1_0238		289964	289990	27			100	100	100	100
Franean1_0238	YP_001504611.1	289991	292210	2220	2	protein of unknown function DUF224 cysteine-rich region domain protein	99	99	99	98
IGR|Franean1_0238-Franean1_0239		292211	292293	83			49	49	0	30
Franean1_0239	YP_001504612.1	292294	292899	606	-1	deoxycytidine triphosphate deaminase	90	89	87	89
IGR|Franean1_0239-Franean1_0240		292900	293187	288			85	88	100	100
Franean1_0240	YP_001504613.1	293188	293994	807	1	beta-phosphoglucomutase family hydrolase	87	81	82	98
Franean1_0241	YP_001504614.1	293991	296393	2403	3	Kojibiose phosphorylase	95	94	97	97
IGR|Franean1_0241-Franean1_R0004		296394	296490	97			26	35	97	35
Franean1_R0004		296491	296564	74	1	Gly tRNA	100	100	100	100
IGR|Franean1_R0004-Franean1_0242		296565	296615	51			100	100	92	100
Franean1_0242	YP_001504615.1	296616	297503	888	-2	serine/threonine protein kinase	42	77	32	79
IGR|Franean1_0242-Franean1_0243		297504	297806	303			22	37	53	47
Franean1_0243	YP_001504616.1	297807	298133	327	3	Peptidylprolyl isomerase	99	99	100	99
IGR|Franean1_0243-Franean1_0244		298134	298301	168			77	71	91	1
Franean1_0244	YP_001504617.1	298302	298592	291	3	hypothetical protein	64	67	92	9
IGR|Franean1_0244-Franean1_0245		298593	298649	57			2	46	100	2
Franean1_0245	YP_001504618.1	298650	300521	1872	-2	serine/threonine protein kinase	77	76	94	81
IGR|Franean1_0245-Franean1_0246		300522	300703	182			54	57	85	77
Franean1_0246	YP_001504619.1	300704	301759	1056	-3	short-chain dehydrogenase/reductase SDR	12	9	95	2
IGR|Franean1_0246-Franean1_0247		301760	301784	25			24	20	100	28
Franean1_0247	YP_001504620.1	301785	302174	390	-2	transcriptional regulator, HxlR family	95	96	100	97
IGR|Franean1_0247-Franean1_0248		302175	302322	148			87	86	100	88
Franean1_0248	YP_001504621.1	302323	303096	774	1	globin	88	83	100	97
IGR|Franean1_0248-Franean1_0249		303097	303103	7			0	0	100	100
Franean1_0249	YP_001504622.1	303104	304078	975	-3	Helix-turn-helix type 11 domain protein	81	86	100	96
IGR|Franean1_0249-Franean1_0250		304079	304370	292			83	90	100	100
Franean1_0250	YP_001504623.1	304371	305261	891	3	glutamine amidotransferase class-II	94	91	100	100
IGR|Franean1_0250-Franean1_0251		305262	305714	453			42	38	100	96
Franean1_0251	YP_001504624.1	305715	306239	525	3	hypothetical protein	48	47	100	99
IGR|Franean1_0251-Franean1_0252		306240	306333	94			100	100	100	100
Franean1_0252	YP_001504625.1	306334	307206	873	1	conserved hypothetical protein	87	91	98	100
IGR|Franean1_0252-Franean1_0253		307207	307360	154			73	74	97	94
Franean1_0253	YP_001504626.1	307361	307921	561	2	hypothetical protein	36	42	93	93
Franean1_0254	YP_001504627.1	307918	308355	438	1	Sulfate transporter/antisigma-factor antagonist STAS	82	74	100	100
IGR|Franean1_0254-Franean1_0255		308356	308412	57			86	91	96	100
Franean1_0255	YP_001504628.1	308413	309117	705	1	putative GAF sensor protein	94	96	100	100
IGR|Franean1_0255-Franean1_0256		309118	309459	342			64	71	94	100
Franean1_0256	YP_001504629.1	309460	310581	1122	1	ABC transporter related	89	82	96	97
Franean1_0257	YP_001504630.1	310578	311339	762	3	conserved hypothetical protein	91	90	100	99
IGR|Franean1_0257-Franean1_0258		311340	311559	220			0	0	46	100
Franean1_0258	YP_001504631.1	311560	314049	2490	1	conserved hypothetical protein	71	70	94	96
Franean1_0259	YP_001504632.1	313980	314747	768	-2	hypothetical protein	58	69	100	99
IGR|Franean1_0259-Franean1_R0005		314748	315207	460			81	75	100	100
Franean1_R0005		315208	315296	89	1	Ser tRNA	99	100	99	100
IGR|Franean1_R0005-Franean1_0261		315297	316855	1559			4	7	7	32
Franean1_0261	YP_001504633.1	316856	317458	603	-3	hypothetical protein	13	0	4	0
IGR|Franean1_0261-Franean1_0262		317459	317551	93			0	0	0	0
Franean1_0262	YP_001504634.1	317552	317767	216	2	conserved hypothetical protein	0	12	0	0
IGR|Franean1_0262-Franean1_0263		317768	318038	271			0	0	0	19
Franean1_0263	YP_001504635.1	318039	318338	300	3	hypothetical protein	9	0	0	8
Franean1_0264	YP_001504636.1	318335	320977	2643	2	hypothetical protein	7	7	8	68
IGR|Franean1_0264-Franean1_0265		320978	321431	454			6	15	12	0
Franean1_0265	YP_001504637.1	321432	322007	576	3	hypothetical protein	0	4	0	91
IGR|Franean1_0265-Franean1_0266		322008	322083	76			0	0	0	0
Franean1_0266	YP_001504638.1	322084	322320	237	1	hypothetical protein	0	0	0	0
IGR|Franean1_0266-Franean1_0267		322321	322363	43			44	0	0	58
Franean1_0267	YP_001504639.1	322364	322633	270	2	hypothetical protein	3	0	0	9
IGR|Franean1_0267-Franean1_0268		322634	322949	316			0	9	0	8
Franean1_0268	YP_001504640.1	322950	323435	486	3	hypothetical protein	6	5	0	5
Franean1_0269	YP_001504641.1	323432	323875	444	2	conserved hypothetical protein	6	0	12	6
IGR|Franean1_0269-Franean1_0270		323876	324318	443			6	6	7	0
Franean1_0270	YP_001504642.1	324319	325530	1212	1	hypothetical protein	14	9	2	3
Franean1_0271	YP_001504643.1	325527	325739	213	3	hypothetical protein	12	12	0	24
Franean1_0272	YP_001504644.1	325736	326326	591	2	hypothetical protein	17	4	0	13
IGR|Franean1_0272-Franean1_0273		326327	326816	490			10	17	6	10
Franean1_0273	YP_001504645.1	326817	327074	258	-2	hypothetical protein	23	14	10	10
IGR|Franean1_0273-Franean1_0274		327075	327229	155			0	26	0	0
Franean1_0274	YP_001504646.1	327230	327460	231	2	hypothetical protein	16	34	0	16
IGR|Franean1_0274-Franean1_0275		327461	327681	221			0	0	43	0
Franean1_0275	YP_001504647.1	327682	328056	375	-1	hypothetical protein	0	0	7	7
Franean1_0276	YP_001504648.1	328053	328334	282	-2	hypothetical protein	27	10	0	9
Franean1_0277	YP_001504649.1	328301	328534	234	-3	hypothetical protein	11	11	0	60
Franean1_0278	YP_001504650.1	328531	329010	480	-1	hypothetical protein	7	23	13	1
IGR|Franean1_0278-Franean1_0279		329011	329051	41			0	88	0	0
Franean1_0279	YP_001504651.1	329052	329246	195	3	conserved hypothetical protein	26	42	0	6
IGR|Franean1_0279-Franean1_0280		329247	329995	749			48	46	77	83
Franean1_0280	YP_001504652.1	329996	330460	465	2	conserved hypothetical protein	100	98	100	100
IGR|Franean1_0280-Franean1_0281		330461	330615	155			75	83	100	100
Franean1_0281	YP_001504653.1	330616	331425	810	1	conserved hypothetical protein	71	69	98	99
IGR|Franean1_0281-Franean1_0282		331426	331467	42			5	5	100	86
Franean1_0282	YP_001504654.1	331468	331896	429	-1	conserved hypothetical protein	88	90	98	98
Franean1_0283	YP_001504655.1	331893	332435	543	-2	conserved hypothetical protein	79	73	100	99
IGR|Franean1_0283-Franean1_0284		332436	333016	581			42	39	90	98
Franean1_0284	YP_001504656.1	333017	334603	1587	-3	conserved hypothetical protein	40	37	93	97
IGR|Franean1_0284-Franean1_0285		334604	334754	151			81	81	100	100
Franean1_0285	YP_001504657.1	334755	335654	900	-2	RNA polymerase, sigma-24 subunit, ECF subfamily	75	72	95	96
IGR|Franean1_0285-Franean1_0286		335655	336554	900			74	71	100	98
Franean1_0286	YP_001504658.1	336555	337505	951	3	Quinone oxidoreductase putative PIG3	93	94	100	100
IGR|Franean1_0286-Franean1_0287		337506	337538	33			24	48	97	100
Franean1_0287	YP_001504659.1	337539	338171	633	3	conserved hypothetical protein	92	88	100	98
IGR|Franean1_0287-Franean1_0288		338172	338214	43			16	35	79	95
Franean1_0288	YP_001504660.1	338215	339744	1530	-1	conserved hypothetical protein	82	82	100	99
Franean1_0289	YP_001504661.1	339741	341312	1572	-2	peptidase U62 modulator of DNA gyrase	98	98	100	100
IGR|Franean1_0289-Franean1_0290		341313	341568	256			30	54	29	81
Franean1_0290	YP_001504662.1	341569	342840	1272	-1	hypothetical protein	58	51	12	97
Franean1_0291	YP_001504663.1	342837	343637	801	-2	hypothetical protein	67	64	0	98
IGR|Franean1_0291-Franean1_0292		343638	344265	628			64	64	11	100
Franean1_0292	YP_001504664.1	344266	345102	837	1	transcriptional regulator, XRE family	88	86	14	100
IGR|Franean1_0292-Franean1_0293		345103	345120	18			100	94	0	72
Franean1_0293	YP_001504665.1	345121	345927	807	-1	Cof-like hydrolase	86	81	96	96
IGR|Franean1_0293-Franean1_0294		345928	346177	250			33	35	100	100
Franean1_0294	YP_001504666.1	346178	346627	450	2	phosphoribosyl-ATP pyrophosphohydrolase	88	86	100	100
IGR|Franean1_0294-Franean1_0295		346628	346688	61			100	100	100	100
Franean1_0295	YP_001504667.1	346689	347537	849	3	ATP phosphoribosyltransferase	98	97	99	100
IGR|Franean1_0295-Franean1_0296		347538	347676	139			50	29	100	91
Franean1_0296	YP_001504668.1	347677	349551	1875	1	cyclic nucleotide-binding protein	86	88	100	100
IGR|Franean1_0296-Franean1_0297		349552	349656	105			48	41	80	100
Franean1_0297	YP_001504669.1	349657	350430	774	-1	GTP cyclohydrolase I	87	87	99	100
Franean1_0298	YP_001504670.1	350427	352688	2262	-2	ATP-dependent metalloprotease FtsH	93	88	100	99
IGR|Franean1_0298-Franean1_0299		352689	352988	300			70	68	100	100
Franean1_0299	YP_001504671.1	352989	354815	1827	-2	hypoxanthine phosphoribosyltransferase	80	83	96	95
IGR|Franean1_0299-Franean1_0300		354816	354885	70			87	79	100	77
Franean1_0300	YP_001504672.1	354886	356019	1134	-1	conserved hypothetical protein	97	96	99	100
IGR|Franean1_0300-Franean1_0301		356020	356151	132			55	33	100	100
Franean1_0301	YP_001504673.1	356152	357639	1488	-1	D-alanyl-D-alanine carboxypeptidase/D-alanyl-D-alanine-endopeptidase	85	80	94	89
IGR|Franean1_0301-Franean1_0302		357640	358255	616			63	62	99	98
Franean1_0302	YP_001504674.1	358256	358798	543	2	Inorganic diphosphatase	93	98	100	100
IGR|Franean1_0302-Franean1_R0006		358799	358957	159			20	12	100	100
Franean1_R0006		358958	359029	72	-1	Thr tRNA	100	100	100	100
IGR|Franean1_R0006-Franean1_0303		359030	359497	468			70	67	97	100
Franean1_0303	YP_001504675.1	359498	360229	732	2	two component transcriptional regulator, winged helix family	100	100	100	100
Franean1_0304	YP_001504676.1	360189	360857	669	-2	Phosphoglycerate mutase	90	90	100	100
IGR|Franean1_0304-Franean1_0305		360858	360968	111			57	52	100	100
Franean1_0305	YP_001504677.1	360969	362006	1038	-2	PSP1 domain protein	76	77	97	95
IGR|Franean1_0305-Franean1_0306		362007	362169	163			38	49	100	100
Franean1_0306	YP_001504678.1	362170	363108	939	-1	metallophosphoesterase	63	62	89	93
IGR|Franean1_0306-Franean1_0307		363109	363150	42			31	36	100	100
Franean1_0307	YP_001504679.1	363151	364407	1257	-1	DNA-directed DNA polymerase	83	88	98	98
IGR|Franean1_0307-Franean1_0308		364408	364423	16			19	31	100	100
Franean1_0308	YP_001504680.1	364424	366553	2130	-3	dTMP kinase	88	89	99	100
IGR|Franean1_0308-Franean1_0309		366554	366843	290			38	52	91	100
Franean1_0309	YP_001504681.1	366844	369915	3072	-1	DNA topoisomerase I	90	88	99	97
IGR|Franean1_0309-Franean1_0310		369916	370570	655			55	55	100	100
Franean1_0310	YP_001504682.1	370571	372931	2361	-3	V-type H(+)-translocating pyrophosphatase	92	92	100	100
IGR|Franean1_0310-Franean1_0311		372932	373693	762			68	67	99	99
Franean1_0311	YP_001504683.1	373694	374212	519	-3	putative anti-sigma regulatory factor, serine/threonine protein kinase	87	87	100	99
IGR|Franean1_0311-Franean1_0312		374213	374248	36			100	100	100	100
Franean1_0312	YP_001504684.1	374249	374590	342	-3	anti-sigma-factor antagonist	100	100	100	100
IGR|Franean1_0312-Franean1_0313		374591	374925	335			93	93	100	100
Franean1_0313	YP_001504685.1	374926	377373	2448	1	DEAD/DEAH box helicase domain protein	80	81	100	100
IGR|Franean1_0313-Franean1_0314		377374	377481	108			100	100	100	100
Franean1_0314	YP_001504686.1	377482	378504	1023	1	conserved hypothetical protein	45	35	85	81
IGR|Franean1_0314-Franean1_0315		378505	378961	457			40	37	86	90
Franean1_0315	YP_001504687.1	378962	379357	396	-3	TadE family protein	64	49	100	94
IGR|Franean1_0315-Franean1_0316		379358	379367	10			0	0	100	100
Franean1_0316	YP_001504688.1	379368	379640	273	-2	hypothetical protein	67	77	100	100
IGR|Franean1_0316-Franean1_0317		379641	379813	173			49	32	92	90
Franean1_0317	YP_001504689.1	379814	381373	1560	-3	type II secretion system protein	44	42	86	85
Franean1_0318	YP_001504690.1	381370	382914	1545	-1	type II secretion system protein E	56	55	98	98
Franean1_0319	YP_001504691.1	382911	384383	1473	-2	conserved hypothetical protein	67	63	96	95
IGR|Franean1_0319-Franean1_0320		384384	384541	158			35	39	100	100
Franean1_0320	YP_001504692.1	384542	385531	990	-3	conserved hypothetical protein	71	73	98	99
IGR|Franean1_0320-Franean1_0321		385532	385841	310			75	74	100	100
Franean1_0321	YP_001504693.1	385842	386333	492	3	protein of unknown function DUF1469	88	88	97	100
IGR|Franean1_0321-Franean1_0322		386334	386440	107			0	0	100	100
Franean1_0322	YP_001504694.1	386441	387490	1050	2	alpha/beta hydrolase fold	80	69	90	97
IGR|Franean1_0322-Franean1_0323		387491	387500	10			10	60	80	100
Franean1_0323	YP_001504695.1	387501	388682	1182	-2	peptidase S1 and S6 chymotrypsin/Hap	88	87	99	99
IGR|Franean1_0323-Franean1_0324		388683	388701	19			100	100	100	100
Franean1_0324	YP_001504696.1	388702	389118	417	-1	blue (type 1) copper domain protein	96	93	100	100
Franean1_0325	YP_001504697.1	389115	389951	837	-2	NUDIX hydrolase	67	64	97	98
Franean1_0326	YP_001504698.1	389948	390673	726	-3	endonuclease III	92	86	99	95
IGR|Franean1_0326-Franean1_0327		390674	390792	119			93	100	100	100
Franean1_0327	YP_001504699.1	390793	391029	237	1	conserved hypothetical protein	100	92	95	100
IGR|Franean1_0327-Franean1_0328		391030	391268	239			92	78	100	100
Franean1_0328	YP_001504700.1	391269	392009	741	3	transcriptional regulator, Crp/Fnr family	100	100	100	100
IGR|Franean1_0328-Franean1_0329		392010	392137	128			53	52	88	100
Franean1_0329	YP_001504701.1	392138	395995	3858	-3	adenylate/guanylate cyclase with TPR repeats	87	81	96	97
IGR|Franean1_0329-Franean1_0330		395996	396469	474			83	84	100	97
Franean1_0330	YP_001504702.1	396470	397249	780	-3	beta-lactamase domain protein	68	63	98	98
Franean1_0331	YP_001504703.1	397246	398352	1107	-1	NUDIX hydrolase	53	47	86	91
IGR|Franean1_0331-Franean1_0332		398353	398390	38			21	26	100	100
Franean1_0332	YP_001504704.1	398391	398882	492	-2	Endoribonuclease L-PSP	92	82	96	95
IGR|Franean1_0332-Franean1_0333		398883	398968	86			36	36	98	100
Franean1_0333	YP_001504705.1	398969	399130	162	-3	conserved hypothetical protein	99	99	100	100
IGR|Franean1_0333-Franean1_0334		399131	399249	119			100	100	100	100
Franean1_0334	YP_001504706.1	399250	400269	1020	1	Anion-transporting ATPase	97	99	100	100
IGR|Franean1_0334-Franean1_0335		400270	400643	374			62	49	98	91
Franean1_0335	YP_001504707.1	400644	401774	1131	3	Anion-transporting ATPase	98	99	100	100
IGR|Franean1_0335-Franean1_0336		401775	402235	461			68	64	100	100
Franean1_0336	YP_001504708.1	402236	402592	357	-3	transcription factor WhiB	100	100	100	100
IGR|Franean1_0336-Franean1_0337		402593	403116	524			89	91	100	100
Franean1_0337	YP_001504709.1	403117	405732	2616	1	glycosyl transferase family 51	82	81	98	98
IGR|Franean1_0337-Franean1_0338		405733	405762	30			0	0	100	100
Franean1_0338	YP_001504710.1	405763	406221	459	-1	conserved hypothetical protein	85	86	100	100
IGR|Franean1_0338-Franean1_0339		406222	406452	231			40	38	95	95
Franean1_0339	YP_001504711.1	406453	407364	912	1	metallophosphoesterase	74	77	98	100
IGR|Franean1_0339-Franean1_R0007		407365	407514	150			72	43	95	100
Franean1_R0007		407515	407591	77	1	Pro tRNA	100	100	100	100
IGR|Franean1_R0007-Franean1_0340		407592	408053	462			43	31	99	100
Franean1_0340	YP_001504712.1	408054	408719	666	3	two component transcriptional regulator, LuxR family	81	83	100	100
IGR|Franean1_0340-Franean1_0341		408720	409242	523			18	42	100	100
Franean1_0341	YP_001504713.1	409243	410526	1284	1	hypothetical protein	55	52	100	100
IGR|Franean1_0341-Franean1_0342		410527	410545	19			0	0	100	100
Franean1_0342	YP_001504714.1	410546	411694	1149	-3	hypothetical protein	63	62	96	85
IGR|Franean1_0342-Franean1_0343		411695	411962	268			76	76	100	100
Franean1_0343	YP_001504715.1	411963	412901	939	3	Alcohol dehydrogenase zinc-binding domain protein	88	94	93	94
Franean1_0344	YP_001504716.1	412898	413734	837	2	short-chain dehydrogenase/reductase SDR	86	77	98	96
IGR|Franean1_0344-Franean1_0345		413735	413780	46			13	13	100	100
Franean1_0345	YP_001504717.1	413781	414614	834	3	Enoyl-CoA hydratase/isomerase	88	93	100	100
IGR|Franean1_0345-Franean1_0346		414615	414754	140			0	0	65	66
Franean1_0346	YP_001504718.1	414755	416194	1440	-3	aldehyde dehydrogenase	97	96	100	98
Franean1_0347	YP_001504719.1	416191	416526	336	-1	hypothetical protein	41	40	100	98
IGR|Franean1_0347-Franean1_0348		416527	416806	280			19	0	95	98
Franean1_0348	YP_001504720.1	416807	418222	1416	-3	prolyl-tRNA synthetase	97	98	99	99
IGR|Franean1_0348-Franean1_0349		418223	418580	358			38	27	54	86
Franean1_0349	YP_001504721.1	418581	418832	252	-2	conserved hypothetical protein	82	88	100	100
IGR|Franean1_0349-Franean1_0350		418833	418901	69			100	100	100	100
Franean1_0350	YP_001504722.1	418902	419234	333	3	hypothetical protein	62	66	100	99
IGR|Franean1_0350-Franean1_0351		419235	419549	315			45	47	94	96
Franean1_0351	YP_001504723.1	419550	420047	498	-2	Rossmann fold nucleotide-binding protein-like protein	21	5	98	98
IGR|Franean1_0351-Franean1_0352		420048	420296	249			65	65	91	100
Franean1_0352	YP_001504724.1	420297	421421	1125	3	phosphate ABC transporter, periplasmic phosphate-binding protein	93	92	93	96
IGR|Franean1_0352-Franean1_0353		421422	421589	168			85	82	100	100
Franean1_0353	YP_001504725.1	421590	422741	1152	3	phosphate ABC transporter, inner membrane subunit PstC	91	90	99	96
Franean1_0354	YP_001504726.1	422738	423802	1065	2	phosphate ABC transporter, inner membrane subunit PstA	93	91	91	94
IGR|Franean1_0354-Franean1_0355		423803	423906	104			100	100	100	100
Franean1_0355	YP_001504727.1	423907	424683	777	1	phosphate ABC transporter, ATPase subunit	99	98	100	100
IGR|Franean1_0355-Franean1_0356		424684	424694	11			100	100	100	100
Franean1_0356	YP_001504728.1	424695	425768	1074	3	two component transcriptional regulator, winged helix family	74	73	93	92
IGR|Franean1_0356-Franean1_0357		425769	425874	106			55	57	100	88
Franean1_0357	YP_001504729.1	425875	426786	912	-1	HhH-GPD family protein	75	82	97	96
IGR|Franean1_0357-Franean1_0358		426787	426846	60			0	0	100	100
Franean1_0358	YP_001504730.1	426847	427926	1080	-1	protein of unknown function DUF147	100	98	100	100
IGR|Franean1_0358-Franean1_0359		427927	428072	146			100	100	100	100
Franean1_0359	YP_001504731.1	428073	429545	1473	-2	DNA repair protein RadA	79	76	98	99
IGR|Franean1_0359-Franean1_0360		429546	429888	343			11	26	99	83
Franean1_0360	YP_001504732.1	429889	430659	771	-1	putative lipoprotein	66	65	86	86
IGR|Franean1_0360-Franean1_0361		430660	431161	502			78	76	96	95
Franean1_0361	YP_001504733.1	431162	431545	384	-3	hypothetical protein	72	63	100	91
IGR|Franean1_0361-Franean1_0362		431546	431764	219			98	97	100	100
Franean1_0362	YP_001504734.1	431765	432247	483	2	transcriptional regulator, CarD family	100	100	100	100
IGR|Franean1_0362-Franean1_0363		432248	432451	204			88	82	100	100
Franean1_0363	YP_001504735.1	432452	433141	690	2	2-C-methyl-D-erythritol 4-phosphate cytidylyltransferase	90	83	100	100
Franean1_0364	YP_001504736.1	433138	433620	483	1	2C-methyl-D-erythritol 2,4-cyclodiphosphate synthase	82	71	100	100
IGR|Franean1_0364-Franean1_0365		433621	433842	222			49	38	92	100
Franean1_0365	YP_001504737.1	433843	434235	393	1	pyridoxamine 5'-phosphate oxidase-related FMN-binding	94	98	100	100
IGR|Franean1_0365-Franean1_0366		434236	434304	69			84	84	100	100
Franean1_0366	YP_001504738.1	434305	435825	1521	1	cysteinyl-tRNA synthetase	92	92	95	97
IGR|Franean1_0366-Franean1_0367		435826	435971	146			50	0	95	62
Franean1_0367	YP_001504739.1	435972	437561	1590	-2	FHA domain containing protein	66	65	82	85
IGR|Franean1_0367-Franean1_0368		437562	437565	4			100	100	100	100
Franean1_0368	YP_001504740.1	437566	438852	1287	-1	von Willebrand factor type A	87	87	99	98
IGR|Franean1_0368-Franean1_0369		438853	438958	106			49	60	56	100
Franean1_0369	YP_001504741.1	438959	440494	1536	-3	protein serine/threonine phosphatase	87	90	100	99
IGR|Franean1_0369-Franean1_0370		440495	440617	123			100	100	100	100
Franean1_0370	YP_001504742.1	440618	441952	1335	-3	serine/threonine protein kinase	72	70	90	95
Franean1_0371	YP_001504743.1	441949	443658	1710	-1	hypothetical protein	41	42	70	68
IGR|Franean1_0371-Franean1_0372		443659	444149	491			73	63	91	83
Franean1_0372	YP_001504744.1	444150	445310	1161	3	RNA methyltransferase, TrmH family, group 3	78	82	75	77
IGR|Franean1_0372-Franean1_0373		445311	445406	96			20	18	94	94
Franean1_0373	YP_001504745.1	445407	446480	1074	3	polyhydroxybutyrate depolymerase	52	52	84	89
IGR|Franean1_0373-Franean1_0374		446481	446516	36			0	0	0	19
Franean1_0374	YP_001504746.1	446517	447281	765	-2	transcriptional regulator, MerR family	82	78	99	83
IGR|Franean1_0374-Franean1_0375		447282	447293	12			67	67	100	100
Franean1_0375	YP_001504747.1	447294	448088	795	-2	ABC-2 type transporter	91	95	100	100
Franean1_0376	YP_001504748.1	448085	449041	957	-3	daunorubicin resistance ABC transporter ATPase subunit	84	87	91	93
IGR|Franean1_0376-Franean1_0377		449042	449075	34			100	100	100	100
Franean1_0377	YP_001504749.1	449076	452870	3795	-2	ABC transporter related	87	86	94	96
IGR|Franean1_0377-Franean1_0378		452871	452988	118			44	42	100	100
Franean1_0378	YP_001504750.1	452989	454416	1428	1	diguanylate phosphodiesterase with GAF sensor(s)	68	71	95	93
IGR|Franean1_0378-Franean1_0379		454417	454520	104			51	49	100	100
Franean1_0379	YP_001504751.1	454521	455219	699	3	hypothetical protein	83	84	98	100
IGR|Franean1_0379-Franean1_0380		455220	455357	138			0	0	99	93
Franean1_0380	YP_001504752.1	455358	457001	1644	-2	conserved hypothetical protein	87	85	96	96
IGR|Franean1_0380-Franean1_0381		457002	457219	218			33	21	65	78
Franean1_0381	YP_001504753.1	457220	458482	1263	-3	UDP-N-acetylglucosamine 2-epimerase	87	85	98	97
IGR|Franean1_0381-Franean1_0382		458483	458619	137			99	90	100	100
Franean1_0382	YP_001504754.1	458620	459447	828	-1	hypothetical protein	77	75	97	93
Franean1_0383	YP_001504755.1	459444	460775	1332	-2	glycosyl transferase family 2	94	93	100	100
Franean1_0384	YP_001504756.1	460772	461050	279	-3	hypothetical protein	100	92	95	89
IGR|Franean1_0384-Franean1_0385		461051	461297	247			8	8	81	60
Franean1_0385	YP_001504757.1	461298	461573	276	-2	hypothetical protein	27	9	100	97
IGR|Franean1_0385-Franean1_0386		461574	462140	567			76	66	98	100
Franean1_0386	YP_001504758.1	462141	463397	1257	3	integral membrane sensor signal transduction histidine kinase	91	89	99	99
Franean1_0387	YP_001504759.1	463343	463774	432	-3	hypothetical protein	25	25	94	95
IGR|Franean1_0387-Franean1_0388		463775	464011	237			100	100	100	100
Franean1_0388	YP_001504760.1	464012	465445	1434	2	transcriptional regulator, LuxR family	73	76	84	82
IGR|Franean1_0388-Franean1_0389		465446	465682	237			89	89	100	100
Franean1_0389	YP_001504761.1	465683	468763	3081	2	putative sensor with HAMP domain	71	71	94	94
IGR|Franean1_0389-Franean1_0390		468764	468766	3			100	100	100	100
Franean1_0390	YP_001504762.1	468767	469177	411	2	Roadblock/LC7 family protein	100	100	100	100
IGR|Franean1_0390-Franean1_0391		469178	469211	34			100	100	100	100
Franean1_0391	YP_001504763.1	469212	469604	393	3	protein of unknown function DUF742	95	91	100	100
Franean1_0392	YP_001504764.1	469585	470178	594	1	protein of unknown function ATP binding	100	99	100	100
IGR|Franean1_0392-Franean1_0393		470179	470231	53			100	100	100	100
Franean1_0393	YP_001504765.1	470232	470609	378	3	hypothetical protein	100	98	100	98
Franean1_0394	YP_001504766.1	470606	471238	633	2	hypothetical protein	73	73	96	99
IGR|Franean1_0394-Franean1_0395		471239	471459	221			79	87	100	100
Franean1_0395	YP_001504767.1	471460	471942	483	1	hypothetical protein	95	92	100	94
IGR|Franean1_0395-Franean1_0396		471943	472072	130			8	5	78	68
Franean1_0396	YP_001504768.1	472073	472792	720	2	hypothetical protein	48	51	100	97
IGR|Franean1_0396-Franean1_0397		472793	472925	133			8	8	100	58
Franean1_0397	YP_001504769.1	472926	473999	1074	-2	putative adenylate/guanylate cyclase	79	76	100	100
IGR|Franean1_0397-Franean1_R0008		474000	474316	317			31	27	98	98
Franean1_R0008		474317	474392	76	1	Thr tRNA	100	100	100	100
IGR|Franean1_R0008-Franean1_0398		474393	474883	491			5	13	34	29
Franean1_0398	YP_001504770.1	474884	475465	582	-3	conserved hypothetical protein	17	18	9	12
IGR|Franean1_0398-Franean1_0399		475466	475658	193			0	0	0	13
Franean1_0399	YP_001504771.1	475659	478193	2535	-2	hypothetical protein	3	1	2	0
IGR|Franean1_0399-Franean1_0400		478194	479869	1676			5	2	4	3
Franean1_0400	YP_001504772.1	479870	480388	519	2	conserved hypothetical protein	16	0	5	5
IGR|Franean1_0400-Franean1_0401		480389	480439	51			0	0	0	0
Franean1_0401	YP_001504773.1	480440	480871	432	2	transcriptional regulator, XRE family	13	6	14	25
IGR|Franean1_0401-Franean1_0402		480872	480892	21			0	76	100	100
Franean1_0402	YP_001504774.1	480893	481999	1107	-3	Integrase catalytic region	7	53	100	97
IGR|Franean1_0402-Franean1_0403		482000	482036	37			0	84	100	100
Franean1_0403	YP_001504775.1	482037	482705	669	-2	hypothetical protein	15	14	2	19
IGR|Franean1_0403-Franean1_0404		482706	482763	58			9	14	0	0
Franean1_0404	YP_001504776.1	482764	483234	471	-1	67-dimethyl-8-ribityllumazine synthase	0	12	0	6
IGR|Franean1_0404-Franean1_0405		483235	483524	290			0	9	0	0
Franean1_0405	YP_001504777.1	483525	484421	897	3	Xylose isomerase domain protein TIM barrel	17	12	0	6
Franean1_0406	YP_001504778.1	484418	485326	909	2	Transketolase domain protein	11	11	0	10
IGR|Franean1_0406-Franean1_0407		485327	485351	25			0	0	0	0
Franean1_0407	YP_001504779.1	485352	486323	972	3	Transketolase central region	13	5	6	8
Franean1_0408	YP_001504780.1	486307	487827	1521	1	carbohydrate kinase FGGY	14	10	9	3
IGR|Franean1_0408-Franean1_0409		487828	487890	63			40	0	37	0
Franean1_0409	YP_001504781.1	487891	488895	1005	1	transcriptional regulator, DeoR family	2	8	2	0
IGR|Franean1_0409-Franean1_0410		488896	488899	4			0	0	0	0
Franean1_0410	YP_001504782.1	488900	489325	426	-3	integrase, catalytic region	32	24	65	47
Franean1_0411	YP_001504783.1	489322	489750	429	-1	hypothetical protein	34	35	30	23
IGR|Franean1_0411-Franean1_0412		489751	489799	49			0	0	0	0
Franean1_0412	YP_001504784.1	489800	489934	135	-3	hypothetical protein	0	19	0	0
IGR|Franean1_0412-Franean1_0413		489935	489965	31			0	0	0	0
Franean1_0413	YP_001504785.1	489966	490472	507	-2	hypothetical protein	11	8	5	12
IGR|Franean1_0413-Franean1_0415		490473	491786	1314			9	6	0	10
Franean1_0415	YP_001504786.1	491787	492062	276	3	luciferase family protein	15	3	9	0
IGR|Franean1_0415-Franean1_0416		492063	492136	74			0	0	0	0
Franean1_0416	YP_001504787.1	492137	492259	123	2	hypothetical protein	41	0	0	0
IGR|Franean1_0416-Franean1_0417		492260	492278	19			0	0	0	0
Franean1_0417	YP_001504788.1	492279	493022	744	3	short-chain dehydrogenase/reductase SDR	0	7	0	3
IGR|Franean1_0417-Franean1_0418		493023	493527	505			0	0	0	0
Franean1_0418	YP_001504789.1	493528	494115	588	1	hypothetical protein	0	5	0	0
IGR|Franean1_0418-Franean1_0419		494116	494135	20			0	0	0	0
Franean1_0419	YP_001504790.1	494136	494357	222	3	RNA-directed DNA polymerase	0	0	0	0
IGR|Franean1_0419-Franean1_0420		494358	494864	507			0	0	0	21
Franean1_0420	YP_001504791.1	494865	495920	1056	3	RNA-directed DNA polymerase	5	7	5	2
IGR|Franean1_0420-Franean1_0421		495921	495941	21			0	0	0	0
Franean1_0421	YP_001504792.1	495942	496931	990	-2	integrase family protein	3	8	5	11
Franean1_0422	YP_001504793.1	496928	497878	951	-3	integrase family protein	7	5	3	8
Franean1_0423	YP_001504794.1	497857	498771	915	-1	integrase family protein	11	8	3	3
IGR|Franean1_0423-Franean1_0424		498772	498986	215			12	0	0	12
Franean1_0424	YP_001504795.1	498987	499841	855	3	hypothetical protein	3	6	6	6
IGR|Franean1_0424-Franean1_0425		499842	500079	238			0	0	0	0
Franean1_0425	YP_001504796.1	500080	501174	1095	-1	transcriptional regulator, LacI family	8	5	8	5
IGR|Franean1_0425-Franean1_0426		501175	501352	178			0	14	0	15
Franean1_0426	YP_001504797.1	501353	502888	1536	2	extracellular solute-binding protein family 5	2	0	5	3
IGR|Franean1_0426-Franean1_0427		502889	502902	14			0	0	0	0
Franean1_0427	YP_001504798.1	502903	503844	942	1	binding-protein-dependent transport systems inner membrane component	8	5	17	8
Franean1_0428	YP_001504799.1	503841	505589	1749	3	ABC transporter related	5	5	31	3
IGR|Franean1_0428-Franean1_0429		505590	505590	1			0	0	0	0
Franean1_0429	YP_001504800.1	505591	506400	810	1	ABC transporter related	22	20	48	15
IGR|Franean1_0429-Franean1_0430		506401	506430	30			0	0	0	0
Franean1_0430	YP_001504801.1	506431	508965	2535	1	alpha-L-rhamnosidase	11	9	18	7
IGR|Franean1_0430-Franean1_0431		508966	508968	3			0	0	0	0
Franean1_0431	YP_001504802.1	508969	510324	1356	1	glycoside hydrolase family 43	8	6	3	6
Franean1_0432	YP_001504803.1	510321	512048	1728	3	hypothetical protein	6	4	3	3
IGR|Franean1_0432-Franean1_0433		512049	512057	9			0	0	0	0
Franean1_0433	YP_001504804.1	512058	513767	1710	3	conserved hypothetical protein	6	6	4	3
Franean1_0434	YP_001504805.1	513767	514804	1038	2	conserved hypothetical protein	5	10	42	3
Franean1_0435	YP_001504806.1	514801	517170	2370	1	glycoside hydrolase family 3 domain protein	8	9	3	2
IGR|Franean1_0435-Franean1_0436		517171	517179	9			0	0	0	0
Franean1_0436	YP_001504807.1	517180	518205	1026	1	transcriptional regulator, LacI family	10	6	10	7
IGR|Franean1_0436-Franean1_0437		518206	518333	128			0	0	0	0
Franean1_0437	YP_001504808.1	518334	519530	1197	3	drug resistance transporter, Bcr/CflA subfamily	2	9	2	12
IGR|Franean1_0437-Franean1_0438		519531	519778	248			21	10	11	32
Franean1_0438	YP_001504809.1	519779	519985	207	-3	hypothetical protein	31	28	5	93
IGR|Franean1_0438-Franean1_0439		519986	520354	369			22	0	6	17
Franean1_0439	YP_001504810.1	520355	520738	384	2	protein of unknown function DUF433	13	0	0	10
Franean1_0440	YP_001504811.1	520735	521103	369	1	conserved hypothetical protein	0	7	7	0
IGR|Franean1_0440-Franean1_R0009		521104	521369	266			30	35	47	47
Franean1_R0009		521370	521436	67	1	Ser tRNA	75	84	100	100
IGR|Franean1_R0009-Franean1_0441		521437	522169	733			28	54	24	91
Franean1_0441	YP_001504812.1	522170	523276	1107	2	Integrase catalytic region	13	51	97	92
IGR|Franean1_0441-Franean1_0442		523277	523524	248			11	17	16	20
Franean1_0442	YP_001504813.1	523525	523671	147	-1	hypothetical protein	0	0	17	17
IGR|Franean1_0442-Franean1_0444		523672	524045	374			28	59	40	55
Franean1_0444	YP_001504814.1	524046	524447	402	-2	PilT protein domain protein	0	0	0	6
IGR|Franean1_0444-Franean1_0445		524448	524590	143			0	0	19	17
Franean1_0445	YP_001504815.1	524591	525511	921	2	hypothetical protein	9	6	5	8
IGR|Franean1_0445-Franean1_0446		525512	525540	29			86	0	0	0
Franean1_0446	YP_001504816.1	525541	526257	717	1	Hedgehog/intein hint domain protein	4	7	5	5
IGR|Franean1_0446-Franean1_0447		526258	526303	46			0	20	72	98
Franean1_0447	YP_001504817.1	526304	527542	1239	2	aldo/keto reductase	11	16	22	17
IGR|Franean1_0447-Franean1_0448		527543	527673	131			0	0	0	0
Franean1_0448	YP_001504818.1	527674	528660	987	-1	transcriptional regulator, LacI family	10	11	13	7
IGR|Franean1_0448-Franean1_0449		528661	529071	411			0	0	7	13
Franean1_0449	YP_001504819.1	529072	530640	1569	1	extracellular solute-binding protein family 5	5	3	0	3
IGR|Franean1_0449-Franean1_0450		530641	530651	11			0	0	0	0
Franean1_0450	YP_001504820.1	530652	531593	942	3	binding-protein-dependent transport systems inner membrane component	3	5	3	3
Franean1_0451	YP_001504821.1	531590	533383	1794	2	ABC transporter related	8	8	4	0
Franean1_0452	YP_001504822.1	533380	534219	840	1	ABC transporter related	20	17	9	6
IGR|Franean1_0452-Franean1_0453		534220	534468	249			10	21	0	0
Franean1_0453	YP_001504823.1	534469	536640	2172	1	conserved hypothetical protein	8	2	8	9
IGR|Franean1_0453-Franean1_0454		536641	536844	204			13	0	17	27
Franean1_0454	YP_001504824.1	536845	537933	1089	1	oxidoreductase domain protein	11	8	82	55
IGR|Franean1_0454-Franean1_0456		537934	538298	365			7	7	100	98
Franean1_0456	YP_001504825.1	538299	540581	2283	3	glycoside hydrolase family 3 domain protein	7	8	100	100
IGR|Franean1_0456-Franean1_0457		540582	540825	244			0	0	73	99
Franean1_0457	YP_001504826.1	540826	541494	669	1	insertion element transposase	4	4	97	97
IGR|Franean1_0457-Franean1_0458		541495	541776	282			0	9	5	1
Franean1_0458	YP_001504827.1	541777	543945	2169	1	Resolvase domain	9	4	6	4
IGR|Franean1_0458-Franean1_0459		543946	543975	30			0	0	0	0
Franean1_0459	YP_001504828.1	543976	544146	171	1	insertion element transposase	0	0	93	92
IGR|Franean1_0459-Franean1_0460		544147	544160	14			0	21	100	100
Franean1_0460	YP_001504829.1	544161	544409	249	-2	hypothetical protein	0	12	100	100
IGR|Franean1_0460-Franean1_0461		544410	544537	128			20	0	100	100
Franean1_0461	YP_001504830.1	544538	546100	1563	-3	extracellular solute-binding protein family 5	21	16	100	100
IGR|Franean1_0461-Franean1_0462		546101	546323	223			0	0	100	100
Franean1_0462	YP_001504831.1	546324	547541	1218	-2	conserved hypothetical protein	5	5	100	100
IGR|Franean1_0462-Franean1_0463		547542	548160	619			0	4	99	100
Franean1_0463	YP_001504832.1	548161	549108	948	-1	Alcohol dehydrogenase GroES domain protein	31	35	100	100
IGR|Franean1_0463-Franean1_0464		549109	549166	58			0	0	100	100
Franean1_0464	YP_001504833.1	549167	550003	837	-3	Taurine catabolism dioxygenase TauD/TfdA	13	13	100	100
IGR|Franean1_0464-Franean1_0465		550004	550490	487			5	5	100	100
Franean1_0465	YP_001504834.1	550491	551198	708	-2	short-chain dehydrogenase/reductase SDR	7	4	100	100
IGR|Franean1_0465-Franean1_0466		551199	551310	112			0	0	100	100
Franean1_0466	YP_001504835.1	551311	551880	570	1	transcriptional regulator, TetR family	0	0	100	99
IGR|Franean1_0466-Franean1_0467		551881	552015	135			0	0	5	43
Franean1_0467	YP_001504836.1	552016	552267	252	-1	conserved hypothetical protein	0	0	0	100
IGR|Franean1_0467-Franean1_0468		552268	552328	61			0	0	0	100
Franean1_0468	YP_001504837.1	552329	553630	1302	-3	conserved hypothetical protein	0	4	0	100
IGR|Franean1_0468-Franean1_0469		553631	553849	219			21	19	22	97
Franean1_0469	YP_001504838.1	553850	554917	1068	-3	Integrase catalytic region	15	22	95	100
IGR|Franean1_0469-Franean1_0471		554918	556026	1109			13	6	63	22
Franean1_0471	YP_001504839.1	556027	556842	816	-1	hypothetical protein	3	12	0	0
IGR|Franean1_0471-Franean1_0472		556843	557020	178			0	14	0	0
Franean1_0472	YP_001504840.1	557021	557503	483	2	hypothetical protein	0	5	0	0
IGR|Franean1_0472-Franean1_0473		557504	557744	241			21	22	54	65
Franean1_0473	YP_001504841.1	557745	558773	1029	3	transposase IS116/IS110/IS902 family protein	0	0	84	75
IGR|Franean1_0473-Franean1_0474		558774	559193	420			3	8	95	93
Franean1_0474	YP_001504842.1	559194	560261	1068	-2	Integrase catalytic region	18	7	94	92
IGR|Franean1_0474-Franean1_0475		560262	560485	224			11	0	57	60
Franean1_0475	YP_001504843.1	560486	562102	1617	-3	Transposase-like protein	3	6	0	3
IGR|Franean1_0475-Franean1_0476		562103	562636	534			5	5	5	10
Franean1_0476	YP_001504844.1	562637	563221	585	2	conserved hypothetical protein	0	5	0	0
IGR|Franean1_0476-Franean1_0477		563222	563375	154			0	0	0	23
Franean1_0477	YP_001504845.1	563376	563564	189	-2	putative transposase	14	25	37	52
IGR|Franean1_0477-Franean1_0478		563565	563582	18			0	100	100	100
Franean1_0478	YP_001504846.1	563583	564650	1068	-2	Integrase catalytic region	2	12	99	100
IGR|Franean1_0478-Franean1_0479		564651	565190	540			15	15	35	31
Franean1_0479	YP_001504847.1	565191	565814	624	-2	transcriptional regulator, TetR family	18	0	97	98
IGR|Franean1_0479-Franean1_0480		565815	565946	132			0	0	89	100
Franean1_0480	YP_001504848.1	565947	566702	756	3	short-chain dehydrogenase/reductase SDR	0	7	100	100
IGR|Franean1_0480-Franean1_0481		566703	566754	52			0	0	100	100
Franean1_0481	YP_001504849.1	566755	567525	771	1	short-chain dehydrogenase/reductase SDR	7	6	97	94
IGR|Franean1_0481-Franean1_0482		567526	567587	62			0	0	100	100
Franean1_0482	YP_001504850.1	567588	568082	495	3	conserved hypothetical protein	16	5	95	93
Franean1_0483	YP_001504851.1	568079	568966	888	2	NmrA family protein	3	9	100	100
IGR|Franean1_0483-Franean1_0484		568967	569011	45			0	69	100	100
Franean1_0484	YP_001504852.1	569012	569251	240	2	hypothetical protein	0	36	78	65
Franean1_0485	YP_001504853.1	569226	570305	1080	-2	Integrase catalytic region	15	19	100	100
IGR|Franean1_0485-Franean1_0486		570306	570420	115			0	59	69	66
Franean1_0486	YP_001504854.1	570421	570762	342	-1	transcriptional regulator, MerR family	7	2	7	0
IGR|Franean1_0486-Franean1_0487		570763	570803	41			0	0	0	0
Franean1_0487	YP_001504855.1	570804	571682	879	3	luciferase family protein	3	3	7	10
Franean1_0488	YP_001504856.1	571679	571819	141	-3	conserved hypothetical protein	62	62	83	87
IGR|Franean1_0488-Franean1_0489		571820	571901	82			35	4	46	54
Franean1_0489	YP_001504857.1	571902	572147	246	-2	putative transposase	13	28	100	100
IGR|Franean1_0489-Franean1_0490		572148	572362	215			0	0	44	100
Franean1_0490	YP_001504858.1	572363	573112	750	-3	protein of unknown function DUF1232	0	6	97	24
Franean1_0491	YP_001504859.1	573105	573734	630	-2	conserved hypothetical protein	0	4	52	8
IGR|Franean1_0491-Franean1_0493		573735	574363	629			8	27	65	64
Franean1_0493	YP_001504860.1	574364	574759	396	2	hypothetical protein	0	13	12	12
IGR|Franean1_0493-Franean1_0494		574760	574869	110			0	0	0	0
Franean1_0494	YP_001504861.1	574870	576030	1161	1	WD40 domain protein beta Propeller	18	17	4	5
IGR|Franean1_0494-Franean1_0495		576031	576412	382			3	13	8	18
Franean1_0495	YP_001504862.1	576413	576805	393	-3	putative transposase	0	1	94	93
IGR|Franean1_0495-Franean1_0496		576806	576807	2			0	0	0	0
Franean1_0496	YP_001504863.1	576808	577452	645	-1	hypothetical protein	5	0	80	43
IGR|Franean1_0496-Franean1_0497		577453	578589	1137			0	4	28	10
Franean1_0497	YP_001504864.1	578590	579471	882	-1	conserved hypothetical protein	9	3	89	8
IGR|Franean1_0497-Franean1_0498		579472	579528	57			0	0	100	40
Franean1_0498	YP_001504865.1	579529	580140	612	-1	RNA polymerase, sigma-24 subunit, ECF subfamily	0	8	94	0
IGR|Franean1_0498-Franean1_0499		580141	580590	450			26	28	90	26
Franean1_0499	YP_001504866.1	580591	580881	291	-1	putative transposase	14	80	92	84
IGR|Franean1_0499-Franean1_0500		580882	581190	309			28	27	50	31
Franean1_0500	YP_001504867.1	581191	581571	381	1	conserved hypothetical protein	29	9	38	43
IGR|Franean1_0500-Franean1_0501		581572	582100	529			18	15	54	0
Franean1_0501	YP_001504868.1	582101	582856	756	2	hypothetical protein	0	0	4	3
Franean1_0502	YP_001504869.1	582849	583541	693	3	ABC transporter related	0	0	0	0
Franean1_0503	YP_001504870.1	583538	585370	1833	2	protein of unknown function DUF214	6	5	4	3
IGR|Franean1_0503-Franean1_0504		585371	585419	49			0	0	0	0
Franean1_0504	YP_001504871.1	585420	585989	570	-2	zinc finger SWIM domain protein	6	10	6	5
Franean1_0505	YP_001504872.1	585986	587839	1854	-3	Non-specific serine/threonine protein kinase	5	8	8	4
IGR|Franean1_0505-Franean1_0506		587840	588040	201			0	0	16	0
Franean1_0506	YP_001504873.1	588041	588454	414	-3	hypothetical protein	16	6	15	0
IGR|Franean1_0506-Franean1_0507		588455	588523	69			0	0	16	0
Franean1_0507	YP_001504874.1	588524	589462	939	2	acyltransferase 3	8	14	3	11
Franean1_0508	YP_001504875.1	589386	591407	2022	-2	putative PAS/PAC sensor protein	17	26	5	60
IGR|Franean1_0508-Franean1_0509		591408	591586	179			17	18	14	17
Franean1_0509	YP_001504876.1	591587	592528	942	-3	hypothetical protein	0	3	0	68
IGR|Franean1_0509-Franean1_0510		592529	593664	1136			9	2	30	15
Franean1_0510	YP_001504877.1	593665	597030	3366	1	diguanylate cyclase/phosphodiesterase with GAF sensor	8	5	92	2
IGR|Franean1_0510-Franean1_0511		597031	597382	352			0	0	21	14
Franean1_0511	YP_001504878.1	597383	597967	585	-3	transcriptional regulator, TetR family	0	5	0	4
IGR|Franean1_0511-Franean1_0512		597968	598035	68			37	0	0	37
Franean1_0512	YP_001504879.1	598036	598254	219	-1	hypothetical protein	12	11	11	0
IGR|Franean1_0512-Franean1_0513		598255	598588	334			0	0	0	0
Franean1_0513	YP_001504880.1	598589	599428	840	2	Taurine catabolism dioxygenase TauD/TfdA	3	3	6	9
IGR|Franean1_0513-Franean1_0514		599429	599465	37			0	0	0	0
Franean1_0514	YP_001504881.1	599466	600350	885	3	SMP-30/Gluconolaconase/LRE domain protein	3	3	3	4
IGR|Franean1_0514-Franean1_0515		600351	600406	56			0	0	0	0
Franean1_0515	YP_001504882.1	600407	601156	750	2	short-chain dehydrogenase/reductase SDR	17	17	3	3
Franean1_0516	YP_001504883.1	601149	602132	984	3	luciferase family protein	8	3	8	5
IGR|Franean1_0516-Franean1_0517		602133	602209	77			0	0	0	0
Franean1_0517	YP_001504884.1	602210	603124	915	2	luciferase family protein	6	17	6	5
IGR|Franean1_0517-Franean1_0518		603125	603226	102			0	25	25	0
Franean1_0518	YP_001504885.1	603227	603784	558	2	conserved hypothetical protein	4	9	18	8
IGR|Franean1_0518-Franean1_0519		603785	604271	487			14	5	54	32
Franean1_0519	YP_001504886.1	604272	605528	1257	-2	conserved hypothetical protein	0	2	100	0
IGR|Franean1_0519-Franean1_0520		605529	605916	388			0	0	65	0
Franean1_0520	YP_001504887.1	605917	606735	819	-1	response regulator receiver and unknown domain protein	3	5	100	0
IGR|Franean1_0520-Franean1_0521		606736	606993	258			0	0	50	0
Franean1_0521	YP_001504888.1	606994	608250	1257	-1	pentapeptide repeat protein	5	4	95	12
IGR|Franean1_0521-Franean1_0522		608251	608379	129			0	0	53	8
Franean1_0522	YP_001504889.1	608380	609036	657	-1	hypothetical protein	4	8	89	3
IGR|Franean1_0522-Franean1_0523		609037	609386	350			0	0	100	0
Franean1_0523	YP_001504890.1	609387	610772	1386	3	WD-40 repeat protein	2	6	91	4
IGR|Franean1_0523-Franean1_0525		610773	612580	1808			3	4	63	66
Franean1_0525	YP_001504891.1	612581	612922	342	-3	putative lysyl tRNA synthetase-like protein	73	79	85	95
IGR|Franean1_0525-Franean1_0526		612923	613259	337			18	24	42	30
Franean1_0526	YP_001504892.1	613260	613889	630	-2	hypothetical protein	92	97	99	94
IGR|Franean1_0526-Franean1_0527		613890	614021	132			0	71	61	87
Franean1_0527	YP_001504893.1	614022	614954	933	3	integral membrane sensor signal transduction histidine kinase	22	12	35	3
Franean1_0528	YP_001504894.1	614951	615556	606	2	two component transcriptional regulator, LuxR family	14	21	100	9
IGR|Franean1_0528-Franean1_0529		615557	615598	42			0	0	100	31
Franean1_0529	YP_001504895.1	615599	618124	2526	-3	protein of unknown function DUF214	8	11	97	6
Franean1_0530	YP_001504896.1	618121	618954	834	-1	ABC transporter related	16	18	93	12
Franean1_0531	YP_001504897.1	618951	619637	687	-2	hypothetical protein	11	15	100	8
IGR|Franean1_0531-Franean1_0532		619638	619890	253			18	10	92	17
Franean1_0532	YP_001504898.1	619891	621204	1314	1	integral membrane sensor signal transduction histidine kinase	17	13	96	9
IGR|Franean1_0532-Franean1_0533		621205	621209	5			0	0	100	0
Franean1_0533	YP_001504899.1	621210	621869	660	3	two component transcriptional regulator, LuxR family	13	13	100	5
IGR|Franean1_0533-Franean1_0535		621870	622604	735			26	12	21	10
Franean1_0535	YP_001504900.1	622605	622970	366	3	hypothetical protein	0	0	32	22
IGR|Franean1_0535-Franean1_0536		622971	623082	112			29	4	100	100
Franean1_0536	YP_001504901.1	623083	623922	840	1	protein of unknown function DUF574	73	73	99	100
IGR|Franean1_0536-Franean1_0537		623923	624518	596			7	11	29	26
Franean1_0537	YP_001504902.1	624519	624797	279	3	hypothetical protein	9	0	0	0
IGR|Franean1_0537-Franean1_0538		624798	625109	312			0	0	0	0
Franean1_0538	YP_001504903.1	625110	625553	444	-2	hypothetical protein	0	0	83	82
IGR|Franean1_0538-Franean1_0539		625554	625580	27			0	0	100	100
Franean1_0539	YP_001504904.1	625581	625838	258	3	hypothetical protein	0	10	90	88
IGR|Franean1_0539-Franean1_0540		625839	626231	393			0	6	23	18
Franean1_0540	YP_001504905.1	626232	626450	219	3	hypothetical protein	13	24	77	97
IGR|Franean1_0540-Franean1_0541		626451	626541	91			0	0	78	47
Franean1_0541	YP_001504906.1	626542	627879	1338	1	protein serine phosphatase with GAF(s) sensor(s)	2	8	95	96
IGR|Franean1_0541-Franean1_0542		627880	628129	250			0	11	100	100
Franean1_0542	YP_001504907.1	628130	629374	1245	2	glycosyl transferase group 1	13	9	93	91
Franean1_0543	YP_001504908.1	629371	630387	1017	1	conserved hypothetical protein	13	13	99	98
Franean1_0544	YP_001504909.1	630384	631904	1521	3	glycosidase PH1107-related	11	13	97	98
IGR|Franean1_0544-Franean1_0545		631905	631926	22			0	0	100	14
Franean1_0545	YP_001504910.1	631927	632940	1014	-1	glycosyl transferase group 1	12	9	31	19
Franean1_0546	YP_001504911.1	632937	633494	558	-2	hypothetical protein	96	94	97	91
IGR|Franean1_0546-Franean1_0547		633495	633884	390			53	50	27	51
Franean1_0547	YP_001504912.1	633885	634436	552	3	hypothetical protein	3	0	0	50
IGR|Franean1_0547-Franean1_0548		634437	634759	323			8	0	33	16
Franean1_0548	YP_001504913.1	634760	636262	1503	-3	major facilitator superfamily MFS_1	5	6	100	3
IGR|Franean1_0548-Franean1_0549		636263	636419	157			0	17	100	26
Franean1_0549	YP_001504914.1	636420	637109	690	-2	Alpha/beta hydrolase fold-3 domain protein	4	8	100	72
IGR|Franean1_0549-Franean1_0550		637110	637441	332			0	0	100	15
Franean1_0550	YP_001504915.1	637442	638293	852	2	transcriptional regulator, TetR family	14	7	100	8
IGR|Franean1_0550-Franean1_0551		638294	638309	16			0	0	100	0
Franean1_0551	YP_001504916.1	638310	638540	231	3	transcriptional regulator, LuxR family	0	0	23	0
IGR|Franean1_0551-Franean1_0552		638541	638791	251			0	18	15	12
Franean1_0552	YP_001504917.1	638792	639175	384	-3	PilT protein domain protein	12	7	100	100
Franean1_0553	YP_001504918.1	639172	639420	249	-1	prevent-host-death family protein	19	10	100	100
IGR|Franean1_0553-Franean1_0554		639421	639569	149			17	0	38	18
Franean1_0554	YP_001504919.1	639570	640046	477	3	hypothetical protein	12	0	0	0
IGR|Franean1_0554-Franean1_0555		640047	640411	365			7	0	39	32
Franean1_0555	YP_001504920.1	640412	641632	1221	-3	conserved hypothetical protein	92	89	100	99
IGR|Franean1_0555-Franean1_0556		641633	641795	163			20	36	61	100
Franean1_0556	YP_001504921.1	641796	642038	243	3	hypothetical protein	10	10	27	67
IGR|Franean1_0556-Franean1_0557		642039	642144	106			0	0	0	0
Franean1_0557	YP_001504922.1	642145	642372	228	1	hypothetical protein	8	0	0	32
IGR|Franean1_0557-Franean1_0558		642373	642385	13			46	0	0	92
Franean1_0558	YP_001504923.1	642386	643735	1350	2	transposase	12	8	7	13
Franean1_0559	YP_001504924.1	643732	644034	303	1	transposase	0	0	9	17
IGR|Franean1_0559-Franean1_0560		644035	644303	269			11	19	71	9
Franean1_0560	YP_001504925.1	644304	644507	204	-2	cold-shock DNA-binding domain protein	14	0	100	12
IGR|Franean1_0560-Franean1_0561		644508	645161	654			11	12	90	2
Franean1_0561	YP_001504926.1	645162	646802	1641	-2	diguanylate cyclase	41	97	24	99
IGR|Franean1_0561-Franean1_0562		646803	647076	274			43	64	44	61
Franean1_0562	YP_001504927.1	647077	647499	423	1	hypothetical protein	6	6	13	0
IGR|Franean1_0562-Franean1_0563		647500	647568	69			0	0	30	59
Franean1_0563	YP_001504928.1	647569	647967	399	-1	transcriptional regulator, ArsR family	40	17	100	100
IGR|Franean1_0563-Franean1_0564		647968	648062	95			2	53	100	100
Franean1_0564	YP_001504929.1	648063	648569	507	3	Glyoxalase/bleomycin resistance protein/dioxygenase	89	85	100	99
IGR|Franean1_0564-Franean1_0565		648570	648577	8			0	0	100	100
Franean1_0565	YP_001504930.1	648578	649360	783	2	major intrinsic protein	74	67	100	92
IGR|Franean1_0565-Franean1_0566		649361	649614	254			22	13	82	28
Franean1_0566	YP_001504931.1	649615	650025	411	1	protein tyrosine phosphatase	76	75	100	100
IGR|Franean1_0566-Franean1_0567		650026	650056	31			0	0	100	100
Franean1_0567	YP_001504932.1	650057	650494	438	-3	hypothetical protein	19	11	99	97
IGR|Franean1_0567-Franean1_0568		650495	650583	89			0	0	100	100
Franean1_0568	YP_001504933.1	650584	655125	4542	-1	ATPase, P-type (transporting), HAD superfamily, subfamily IC	11	8	98	97
IGR|Franean1_0568-Franean1_0569		655126	655375	250			12	20	95	100
Franean1_0569	YP_001504934.1	655376	655804	429	2	protein of unknown function DUF574	70	83	91	99
IGR|Franean1_0569-Franean1_0570		655805	656324	520			0	0	5	0
Franean1_0570	YP_001504935.1	656325	656918	594	-2	hypothetical protein	5	0	4	0
IGR|Franean1_0570-Franean1_0571		656919	657817	899			6	0	7	0
Franean1_0571	YP_001504936.1	657818	658441	624	-3	Isoprenylcysteine carboxyl methyltransferase	0	0	0	4
IGR|Franean1_0571-Franean1_0572		658442	658711	270			9	9	0	0
Franean1_0572	YP_001504937.1	658712	659566	855	-3	hypothetical protein	9	3	4	3
IGR|Franean1_0572-Franean1_0573		659567	660450	884			3	0	0	0
Franean1_0573	YP_001504938.1	660451	665550	5100	-1	transcriptional activator domain	6	4	4	8
IGR|Franean1_0573-Franean1_0574		665551	665802	252			0	0	0	3
[truncated: 12,229 more rows]
