# Supplementary material for: Different dynamics of genome content shuffling among host-specificity groups of the symbiotic actinobacterium Frankia
Source: BMC Genomics. 2014 Jul 19;15(1):609. doi: 10.1186/1471-2164-15-609 (PMC4117964; doi:10.1186/1471-2164-15-609)
Supplement: Supplementary file 5 — Additional file 5: List of primers. Microsoft Excel file containing a list of primers used for genomic PCRs of Additional file 2. (ODS 18 KB) [file 12864_2013_6303_MOESM5_ESM.ods]

## Sheet: list
	Additional file 5
	Template genome	Taget	Forward primer		Reverse primer
			Name	Sequence (5' to 3')	Name	Sequence (5' to 3')
	Asi1	FRAAL6317 to FRAAL6382	a11279_112-f	CTCGACATCCAGCCCCAC	a11279_112-r	GGAACGCGTAGTGGTGCT
	Asi1	FRAAL018 to FRAAL0194	a326_23-f	CATGAGGCTTCGGGTCCG	a326_23-r	GGATGTCGACCAGGGTGC
	Asi1	IGR FRAAL3627-3628 to IGR FRAAL3637-3638	a6484_20-f	GAGCTGGCGGAGATCCTC	a6484_20-r	GACCGACCTCAACGCCAA
	Asi1	IGR FRAAL1336-1337 to IGR FRAAL1339-1340	a2378_5-f	AGGAATACCCGGCGTTGC	a2378_5-r	CAAGCCCCGACTGGTGAG
	Asi1	IGR FRAAL0794-0795 to FRAAL0799	a1404_9-f	TTGCTGCTGGTGGACGAG	a1404_9-r	ATTCGCGCATGGTCACCA
	Asi1	IGR FRAAL4786-4787 to IGR FRAAL4791-4792	a8560_11-f	GGATCGAGGCGGTCTTCG	a8560_11-r	TTCACGGTCGTCCACCTG
	Asi1	FRAAL5499 to IGR FRAAL5505-5506	a9807_13-f	TGTTCGTAGTCGTGCCCG	a9807_13-r	CGGGTGTTCGTCCTGTCG
	Asi1	FRAAL1887 to IGR FRAAL1891-1892	a3360_9-f	GTTCTCCGTGGTCAGCGG	a3360_9-r	GACGGCGTGCTGGAGTAC
	Asi1	IGR FRAAL4400-4401	a7868_1-f	GGGTTGGTCATCCACGCT	a7868_1-r	ATACCCCTCTGTGCCGGT
	Asi1	IGR FRAAL1975-1976	a3528_1-f	CGTCGGCCTGGGTTCTTT	a3528_1-r	GGAGGAGCAGTACGACGC
	Asi1	IGR FRAAL6575-6576	a11743_1-f	CTGGTGGTCCGAGTCGTC	a11743_1-r	TCAACCGTCCGCGAGATG
	Asi1	IGR FRAAL5831-5832	a10401_1-f	GTCGACAGCTCCCACGAC	a10401_1-r	CTGCGGATGTCGTCGGAA
	Asi1	FRAAL4776	a8540_1-f	GCCTCACCGATACCCAGC	a8540_1-r	AGCGTGCAGAACCGGTAC
	Asi1	FRAAL2465	a4407_1-f	ACATCTTCCTGCGCGGTC	a4407_1-r	CCGACAAGGGCGTGTACG
	Asi1	FRAAL0105	a189_1-f	AGAAGGTAGCAACGCGGC	a189_1-r	CCGTCGAGTTCTGGCAGG
	Asi1	FRAAL5446	a9710_1-f	TGTGGAAGCCGGACGAAC	a9710_1-r	TGCCGTGGTCGAGGAAAC
	Ceq1	Francci3_4198	C4197-f	AAGCACTTGCCGAAGCCGAC	C4197-r	AGAAGGATCTCGCAGCCGTC
	Ceq1	Francci3_4067	C4066-f	CGACGTTCGTCAAGGACCAG	C4066-r	CGGTGATTCCGAAGACGCTC
	Ceq1	Francci3_2712	C2711-f	TGACCGATACCACGGGGAAC	C2711-r	GGAAGCTGTGGGAAGTCTCG
	Ceq1	Francci3_2708	C2708-f	GTCGACGTAGCCGAGGAAGT	C2708-r	TGCCTTCGTGGACGCACACA
	Ceq1	Francci3_1018 to Francci3_1019	C1018-f	GATCATCGGTGGTTCGTCCG	C1018-r	GTCTCTGCTGCCGAGACATG
	Ceq1	IGR Francci3_0309-0310 to IGR Francci3_0311-0312	C0309-f	AACCTCCTGACCAACGCCCG	C0309-r	CGAATCCGAGGTCTACCGGA
	Ceq1	Francci3_3297 to IGR Francci3_3348-3349	c3296f	TGATCCTTCAACTCGGCGGC	c3352r	AGCCAGCTGTCCTCTGGCAA
	Ceq1	IGR Francci3_2571-2572 to Francci3_2579	c2570f	GGACGTCGAGATCGTGAACC	c2580r	ACCTGCCCAGTTCGGATGCT
	Ceq1	IGR Francci3_1704-1705 to Francci3_1763	c1703f	AGCAGAATGGCTGGCAAGGC	c1756r	CGCAGCGTGTCCAGGGAAAT
	Ceq1	Francci3_1194 to IGR Francci3_1203-R0023	c1095f	ACGCCTGATTCACCGTCGAG	c1111r	GATGGGCGATCGCAGAAGGT
	Ceq1	IGR Francci3_2037-2038 to IGR Francci3_2055-2057	c3723_33-f	CGAGAAGGGCCTGGTGTG	c3723_33-r	TGCAGCGCGTCTTATGGT
	Ema2	IGR Franean1_5938-5939 to IGR Franean1_5948-5949	e10734_18-f	CGCCTACACGTACCGCAA	e10734_18-r	GTGAAGCTGCTCGACGGA
	Ema2	Franean1_4246 to IGR Franean1_4253-4254	e7670_15-f	GGGGACGGTTGATCGACC	e7670_15-r	TCGACAGTGACCGCCTCT
	Ema2	Franean1_4792 to Franean1_4796	e8644_7-f	GGTGGTGGCGGACAAGTC	e8644_7-r	CGAGCGGTCAGGTTTCCA
	Ema2	Franean1_3483 to IGR Franean1_3489-3490	e6318_10-f	GGGTCTGCTGCACATCGA	e6318_10-r	ACCAGGGAGCAGGAGGTC
	Ema2	Franean1_3875 to IGR Franean1_3878-3879	e7004_8-f	AGTCGCTCCTGTCGACCT	e7004_8-r	GTTCGCGGACCGGATCAA
	Ema2	IGR Franean1_1307-1308 to Franean1_1312	e2419_8-f	GACGGGCTCCAGCTGATC	e2419_8-r	ACACGCATCGGTCGTCAG
	Ema2	IGR Franean1_1898-1900	e3480_1-f	CGCGCATCTCCACCTGTT	e3480_1-r	CTCGAGTCGAGCAGCGTC
	Ema2	IGR Franean1_3884-3886	e7026_1-f	GTCGTGCACCTCACCGAA	e7026_1-r	CCGGATGTTGTTGCCGGA
	Ema2	IGR Franean1_2198-2200	e4027_1-f	TTCGGACTGCTCTCGCTG	e4027_1-r	GTCGGGGCGACGTTGTAG
	Ema2	IGR Franean1_5114-5116	e9229_1-f	ACGCTTCTTGAACCGGGG	e9229_1-r	GCTCGAGGAGTGGTCAGC
	Ema2	IGR Franean1_4748-4749	e8563_1-f	ATGTCGATCGCCCACGTC	e8563_1-r	GTGCCTCCACCTGGTCAC
	Ema2	Franean1_2409	e4411_1-f	ATGGGCAGTTGCGTCGAA	e4411_1-r	ACGACCTCGACTGGCTCT
	Ema2	Franean1_3748	e6787_1-f	GGTGGCAGCGATCCTCTC	e6787_1-r	GGCACTGACAGAACCCCC
	Ema2	Franean1_3354	e6085_1-f	CGTGATCGAGCCGAAGGG	e6085_1-r	GCCCCAGGTACCCGTTTC
	Ema2	Franean1_3909	e7069_1-f	GAGCAGCTCGTTGGGGTC	e7069_1-r	GCCAAGGCGGTCTTCGAA
	Ema2	Franean1_5590	e10109_1-f	CATCCTGGAGACCGACGC	e10109_1-r	ACCGGAATCGTGCTAGCG
